# Supplementary material for: Establishment of a zebrafish inbred strain, M-AB, capable of regular breeding and genetic manipulation
Source: Sci Rep. 2024 Mar 29;14:7455. doi: 10.1038/s41598-024-57699-3 (PMC10978973; doi:10.1038/s41598-024-57699-3)
Supplement: Supplementary file 2 — Supplementary Tables. [file 41598_2024_57699_MOESM2_ESM.xlsx]

## Sheet: Table S1 IM Inbreed supression
Table S1. Fertility record of the IM strain at the 15th to 27th generations.
Generation	Paired identifier	Male	Female	Origin	Na	N with eggsb	Total # of eggsc				# of fertilized eggsd				Fertilization efficiency (%)e				# of viable embryos at 3 dpff				Survival rate at 3dpf (%)g
							mean	±	SD		mean	±	SD		mean	±	SD		mean	±	SD		mean	±	SD
15	I15-1	I15-M1	I15-F1	I14-3	7	6	236.714	±	154.298		235.833	±	106.548		84.2729	±	6.66632		214.833	±	99.1391		91.454	±	6.96622
	I15-2	I15-M2	I15-F2	I14-3	7	7	202.571	±	72.2585		168.571	±	68.1783		82.0664	±	7.17398		155.857	±	67.5486		91.6971	±	5.58988
	I15-3	I15-M3	I15-F3	I14-3	7	7	140.143	±	97.301		125.571	±	86.3922		90.7852	±	7.9176		111.571	±	77.8543		89.197	±	9.56173
	I15-4	I15-M4	I15-F4	I14-3	5	5	352.8	±	184.234		302	±	165.474		80.2967	±	14.3638		283.8	±	161.353		91.3669	±	6.23883
	I15-5	I15-M5	I15-F5	I14-3	5	5	149.6	±	40.5376		114.4	±	38.351		75.6834	±	14.77		107	±	41.0061		91.2113	±	10.3515
	I15-6	I15-M6	I15-F6	I14-3	3	3	135	±	85.773		51.6667	±	31.7857		38.4592	±	2.17129		49.3333	±	30.2379		95.2145	±	2.75022
	generation averages						202.805	±	83.6699		166.34	±	90.2749		75.2606	±	18.6999		153.733	±	84.2805		91.6901	±	1.95072
16	I16-1	I16-M1	I16-F1	I15-3	11	9	242.909	±	186.135		201.111	±	138.499		64.5043	±	17.8256		181	±	135.9		87.3786	±	9.25607
	I16-2	I16-M2	I16-F2	I15-3	10	7	104.9	±	122.117		116.571	±	104.291		71.833	±	18.5008		92.8333	±	95.5331		93.4337	±	4.63772
	I16-3i	I16-M3	I16-F3	I15-2	3	3	143.333	±	87.8711		123.333	±	85.1136		83.131	±	12.875		118.667	±	86.4079		94.4619	±	3.8389
	I16-4	I16-M4	I16-F4	I15-2	3	3	146.667	±	30.0056		106.667	±	12.3423		73.6438	±	6.85251		99.6667	±	16.2891		93.0804	±	5.31923
	I16-5	I16-M5	I16-F5	I15-2	3	2	162.667	±	238.137		203	±	220.617		86.362	±	5.68879		194	±	212.132		94.7194	±	1.55896
	I16-6	I16-M6	I16-F6	I15-2	3	2	122.667	±	185.444		103.5	±	139.3		37.872	±	31.462		101	±	137.179		89.0099	±	12.7419
	I16-7	I16-M7	I16-F7	I15-5	11	11	283.273	±	98.4663		225.545	±	85.9807		78.8312	±	8.7549		196.8	±	95.5706		85.3196	±	16.437
	I16-8	I16-M8	I16-F8	I15-5	6	6	311.833	±	121.533		213.333	±	91.1365		67.2367	±	17.2866		209.8	±	98.3117		97.4495	±	1.3159
	I16-9	I16-M9	I16-F9	I15-4	10	10	308.7	±	120.194		216.182	±	94.3195		74.3453	±	7.20569		187.5	±	85.3636		92.0558	±	4.1955
	I16-10	I16-M10	I16-F10	I15-5	8	8	181.875	±	102.361		94.75	±	59.6891		52.5791	±	16.8223		94	±	63.5426		95.2556	±	3.38445
	I16-11	I16-M11	I16-F11	I15-4	5	5	335.8	±	145.395		273.8	±	122.226		80.9312	±	6.24762		218.75	±	77.1681		95.3902	±	3.71778
	I16-12	I16-M12	I16-F12	I15-5	6	6	228.333	±	110.572		102.167	±	68.1745		40.8169	±	16.1346		97.8333	±	67.2292		94.0952	±	4.18446
	I16-13	I16-M13	I16-F13	I15-1	4	4	183.5	±	53.2948		119.75	±	58.6707		63.6179	±	18.2962		114.25	±	60.478		93.6132	±	8.09052
	I16-14	I16-M14	I16-F14	I15-1	3	2	65.6667	±	58.6884		69	±	43.8406		66.8668	±	30.5877		67	±	43.8406		96.3684	±	2.3074
	I16-15	I16-M15	I16-F15	I15-1	3	3	119	±	60.3241		75	±	26.6271		66.1167	±	11.4848		59.3333	±	19.0351		80.1977	±	6.52056
	I16-16	I16-M16	I16-F16	I15-1	4	4	237.75	±	90.6178		131	±	55.112		55.0502	±	9.68138		118.5	±	57.5992		88.7548	±	11.1781
	I16-17	I16-M17	I16-F17	I15-1	4	4	206	±	52.1344		122	±	59.2171		57.8493	±	22.3448		103.25	±	58.5228		81.398	±	9.89381
	I16-18	I16-M18	I16-F18	I15-6	3	3	32	±	44.1701		16	±	22.5167		47.8199	±	4.30837		15.6667	±	21.9393		99.2063	±	1.37464
	I16-19	I16-M19	I16-F19	I15-6	2	2	134.5	±	27.5772		85	±	29.6985		62.2417	±	9.31896		82.5	±	30.4056		96.7129	±	1.9804
	generation averages						186.914	±	85.2269		136.722	±	66.3041		64.8236	±	13.6994		123.808	±	57.2374		91.9948	±	5.30117
17	I17-1	I17-M1	I17-F1	I16-8	6	6	152.333	±	81.9919		129.833	±	87.0435		78.181	±	18.0767		123.167	±	86.6935		91.2879	±	7.6396
	I17-2	I17-M2	I17-F2	I16-1	3	3	88.6667	±	83.0682		56	±	59.5735		51.0016	±	26.8504		54.6667	±	58.3809		90.8402	±	13.7739
	I17-3	I17-M3	I17-F3	I16-2	4	4	171.5	±	111.632		149.5	±	108.014		73.7522	±	32.0513		147.5	±	106.997		98.859	±	0.999887
	I17-4	I17-M4	I17-F4	I16-7	10	10	238.2	±	50.8654		165.5	±	57.2097		68.1461	±	16.978		151.7	±	52.3494		91.6576	±	7.53713
	I17-5	I17-M5	I17-F5	I16-7	6	6	218.167	±	38.0811		178.833	±	42.654		81.7274	±	9.92397		174.667	±	43.702		97.5778	±	3.11655
	I17-6	I17-M6	I17-F6	I16-7	11	11	290.273	±	30.8937		224.727	±	61.2749		76.8213	±	17.485		204.727	±	61.3304		90.3914	±	8.48689
	I17-7	I17-M7	I17-F7	I16-8	5	5	240.4	±	61.3906		179.8	±	46.4618		75.5282	±	10.6721		172.4	±	39.2339		96.3927	±	2.72276
	I17-8	I17-M8	I17-F8	I16-9	11	11	277.545	±	143.176		234.818	±	138.071		80.7015	±	12.7284		190.909	±	126.465		82.5294	±	18.8249
	I17-9	I17-M9	I17-F9	I16-9	5	4	110.6	±	104.801		76	±	72.6453		49.518	±	33.564		92.3333	±	61.5332		88.9939	±	6.22471
	I17-10	I17-M10	I17-F10	I16-9	10	10	271.5	±	136.37		226.8	±	121.235		76.6087	±	28.6368		232.778	±	94.9523		89.7903	±	9.29468
	I17-11	I17-M11	I17-F11	I16-11	11	11	255.727	±	60.6236		205.727	±	77.909		78.8604	±	21.0127		196.636	±	78.1041		94.6944	±	5.32725
	I17-12	I17-M12	I17-F12	I16-13	3	3	13.3333	±	3.05505		8	±	1		62.6786	±	18.1784		7.66667	±	1.52753		95.2381	±	8.24786
	I17-13	I17-M13	I17-F13	I16-13	6	6	202.5	±	75.4791		172.167	±	65.4138		85.4091	±	4.75359		158.667	±	59.7885		92.876	±	5.41354
	I17-14	I17-M14	I17-F14	I16-13	3	3	87.6667	±	59.0113		62.6667	±	40.5134		72.2767	±	1.86781		56.3333	±	41.6453		87.4321	±	10.389
	I17-15	I17-M15	I17-F15	I16-11	2	2	114	±	137.179		25.5	±	17.6777		47.24	±	41.3382		7.5	±	7.77817		52.6316	±	66.9891
	I17-16	I17-M16	I17-F16	I16-11	4	4	327.5	±	100.865		202.5	±	78.6999		61.5506	±	9.32366		196	±	76.3195		96.7723	±	0.0650668
	generation averages						191.245	±	89.1324		143.648	±	74.9907		70.0001	±	12.1157		135.478	±	71.2294		89.8728	±	10.7866
18	I18-1	I18-M1	I18-F1	I17-6	3	3	76.6667	±	63.2166		40.6667	±	35.6417		43.829	±	17.2347		37.3333	±	32.8684		94.3511	±	5.06982
	I18-2	I18-M2	I18-F2	I17-8	3	1	22.6667	±	39.2598		48	±	-h		70.5882	±	-		46	±	-		95.8333	±	-
	I18-3	I18-M3	I18-F3	I17-8	6	6	178.667	±	154.863		129.5	±	135.96		65.9158	±	25.1025		125.5	±	132.535		93.6874	±	8.5793
	I18-4	I18-M4	I18-F4	I17-10	11	8	167.364	±	150.414		177.375	±	121.995		72.2696	±	24.9983		128.875	±	104.297		83.6874	±	31.4699
	I18-5	I18-M5	I18-F5	I17-11	5	2	83	±	130.085		145.5	±	101.116		67.8879	±	7.32005		140.5	±	103.945		94.579	±	5.71128
	I18-6	I18-M6	I18-F6	I17-10	5	5	286	±	94.8552		174	±	76.361		61.9457	±	21.5889		164.2	±	70.6979		94.7797	±	4.07816
	I18-7	I18-M7	I18-F7	I17-10	5	5	252.4	±	117.683		178	±	109.782		65.399	±	20.2131		159.2	±	92.3618		91.8845	±	6.1758
	I18-8	I18-M8	I18-F8	I17-8	8	6	151.875	±	127.828		167.167	±	89.9075		82.5534	±	9.94471		159.167	±	89.1121		94.7874	±	5.681
	I18-9	I18-M9	I18-F9	I17-10	5	3	31.6	±	37.233		28.3333	±	25.0067		55.6631	±	24.0841		27	±	24.5764		92.7698	±	9.64528
	I18-10	I18-M10	I18-F10	I17-10	5	5	165.4	±	49.1203		113.6	±	30.762		69.4435	±	7.04338		106.2	±	21.5685		94.5629	±	5.49974
	I18-11	I18-M11	I18-F11	I17-13	4	3	89.25	±	100.729		94.6667	±	98.6779		72.4233	±	18.1565		88.3333	±	98.8753		88.8206	±	8.78661
	I18-12	I18-M12	I18-F12	I17-13	4	3	34.5	±	32.7669		31.3333	±	19.6299		70.0804	±	16.4677		28.3333	±	18.9297		89.1975	±	12.8411
	I18-13	I18-M13	I18-F13	I17-11	3	3	145.667	±	11.2398		95.3333	±	4.16333		65.5575	±	2.18333		86.6667	±	5.85947		91.0065	±	7.11867
	I18-14	I18-M14	I18-F14	I17-10	3	2	76.6667	±	73.2757		58	±	5.65685		53.3757	±	15.429		52.5	±	3.53553		90.6511	±	2.74564
	I18-15	I18-M15	I18-F15	I17-13	4	3	79	±	68.7508		76.3333	±	75.0355		60.0447	±	52.0011		111	±	50.9117		96.4684	±	2.16607
	I18-16	I18-M16	I18-F16	I17-13	4	4	114.25	±	37.1697		89.5	±	40.8616		76.46	±	12.9934		86.5	±	40.4681		96.2336	±	2.13704
	I18-17	I18-M17	I18-F17	I17-8	2	2	189	±	42.4264		90.5	±	81.3173		44.1673	±	33.1104		82	±	77.7817		87.1929	±	7.60096
	generation averages						126.116	±	75.4216		102.224	±	52.2913		64.565	±	10.5149		95.8417	±	46.4363		92.3819	±	3.5424
19	I19-1	I19-M1	I19-F1	I18-7	9	6	63.2222	±	92.7507		68.1667	±	75.0558		63.0769	±	31.7165		78.8	±	72.854		95.9695	±	3.84525
	I19-2	I19-M2	I19-F2	I18-4	5	5	159.6	±	142.297		65.2	±	63.1403		36.3626	±	12.7583		62.4	±	60.7231		95.1649	±	6.47406
	I19-3	I19-M3	I19-F3	I18-4	5	4	119	±	113.857		89.5	±	97.7838		41.6418	±	34.546		87.25	±	95.9006		97.6124	±	1.88912
	I19-4	I19-M4	I19-F4	I18-7	4	4	182	±	79.7872		102.75	±	41.5562		58.5248	±	7.89878		100.5	±	41.3481		97.8921	±	2.4745
	I19-5	I19-M5	I19-F5	I18-7	5	5	196	±	86.1974		128	±	54.2725		65.8487	±	4.17547		113.25	±	50.9796		98.5284	±	1.70468
	I19-6	I19-M6	I19-F6	I18-7	7	4	72.4286	±	97.4301		65	±	82.5833		41.0378	±	20.2502		62.75	±	80.114		96.0771	±	5.9127
	I19-7	I19-M7	I19-F7	I18-7	3	3	173	±	48.4974		74	±	38.5097		44.3111	±	22.2411		71.6667	±	39.5517		95.1508	±	5.70239
	I19-8	I19-M8	I19-F8	I18-7	3	2	48.6667	±	42.336		54	±	7.07107		74.5718	±	15.465		51.5	±	7.77817		95.2439	±	1.93225
	I19-9	I19-M9	I19-F9	I18-16	4	4	124.25	±	111.968		93	±	93.213		63.2426	±	21.0433		87.5	±	89.7459		86.1187	±	13.3797
	I19-10	I19-M10	I19-F10	I18-16	5	3	60	±	66.1929		60.6667	±	33.5012		59.3892	±	15.2703		58.3333	±	34.0637		93.798	±	6.55275
	I19-11	I19-M11	I19-F11	I18-4	2	1	29.5	±	41.7193		35	±	-		59.322	±	-		35	±	-		100	±	-
	I19-12	I19-M12	I19-F12	I18-16	3	1	16.6667	±	28.8675		2	±	-		4	±	-		2	±	-		100	±	-
	I19-13	I19-M13	I19-F13	I18-13	5	3	43.2	±	77.0305		49	±	69.3974		55.6349	±	19.921		35	±	49.5681		65.3111	±	22.9062
	I19-14	I19-M14	I19-F14	I18-10	6	4	42.5	±	49.5328		8.5	±	11.2694		21.9754	±	25.6721		11	±	11.3578		98.6667	±	2.3094
	I19-15	I19-M15	I19-F15	I18-16	5	4	125	±	87.1177		90.75	±	61.8621		56.9782	±	22.1348		84	±	51.8009		94.8914	±	5.34176
	I19-16	I19-M16	I19-F16	I18-14	2	1	29	±	41.0122		19	±	-		32.7586	±	-		13	±	-		68.4211	±	-
	I19-17	I19-M17	I19-F17	I18-14	5	3	111	±	134.644		150.333	±	97.7616		81.5418	±	7.68084		143	±	98.7269		94.7013	±	8.18746
	I19-18	I19-M18	I19-F18	I18-17	3	2	119	±	114.328		117.5	±	12.0208		69.8796	±	20.6708		111	±	8.48528		94.5937	±	2.45588
	I19-19	I19-M19	I19-F19	I18-17	2	2	120	±	21.2132		24	±	18.3848		21.6931	±	19.1555		20	±	12.7279		89.1892	±	15.2888
	generation averages						96.5281	±	56.216		68.2298	±	40.5698		50.0943	±	20.1217		64.6289	±	38.7552		92.4911	±	9.64918
20	I20-1	I20-M1	I20-F1	I19-1	5	2	62.4	±	96.6892		82	±	77.7817		45.8103	±	23.2814		80	±	76.3675		97.0533	±	1.0705
	I20-2	I20-M2	I20-F2	I19-1	7	3	54.8571	±	76.4557		41.6667	±	31.7857		27.9376	±	16.571		39.6667	±	29.5014		97.0149	±	5.1703
	I20-3	I20-M3	I20-F3	I19-1	6	4	133.667	±	156.001		105	±	79.1791		51.3447	±	3.68939		99	±	75.6968		92.1382	±	5.28076
	I20-4	I20-M4	I20-F4	I19-5	6	3	82	±	142.582		73.3333	±	91.8168		37.3738	±	13.0462		67.6667	±	89.5786		86.4223	±	13.0846
	I20-5	I20-M5	I20-F5	I19-5	7	7	129.143	±	90.8725		75.4286	±	68.5173		49.844	±	30.0881		83	±	61.1948		95.3509	±	5.64317
	I20-6	I20-M6	I20-F6	I19-5	2	2	123	±	96.1665		69	±	49.4975		58.1342	±	5.20991		67.5	±	51.6188		95.5882	±	6.23918
	I20-7	I20-M7	I20-F7	I19-5	1	1	52	±	-		24	±	-		46.1538	±	-		21	±	-		87.5	±	-
	I20-8	I20-M8	I20-F8	I19-4	4	1	5	±	10		4	±	-		20	±	-		3	±	-		75	±	-
	I20-9	I20-M9	I20-F9	I19-4	6	5	188	±	118.384		190.8	±	91.4095		79.5015	±	18.3658		183.8	±	88.4743		95.9063	±	2.16382
	I20-10	I20-M10	I20-F10	I19-4	5	4	122.2	±	103.811		87.75	±	62.002		45.5176	±	30.7545		113	±	23.8118		96.6499	±	3.04226
	I20-11	I20-M11	I20-F11	I19-4	4	4	111.25	±	113.371		92.25	±	112.666		73.4777	±	27.8158		88.5	±	108.764		95.9352	±	3.02754
	I20-12	I20-M12	I20-F12	I19-4	3	1	29.6667	±	51.3842		73	±	-		82.0225	±	-		73	±	-		100	±	-
	I20-13	I20-M13	I20-F13	I19-7	5	4	118.4	±	116.092		91	±	60.5145		68.5885	±	19.7873		83.25	±	52.6775		94.0384	±	8.69052
	I20-14	I20-M14	I20-F14	I19-7	3	2	122	±	115.235		129.5	±	84.1457		66.8138	±	22.2299		124.5	±	81.3173		96.0053	±	0.411544
	I20-15	I20-M15	I20-F15	I19-4	4	2	58	±	68.5663		40	±	0		35.3335	±	7.75384		38.5	±	2.12132		96.25	±	5.3033
	I20-16	I20-M16	I20-F16	I19-10	1	1	34	±	-		15	±	-		44.1176	±	-		11	±	-		73.3333	±	-
	I20-17	I20-M17	I20-F17	I19-15	6	4	90	±	104.482		96.5	±	76.3086		68.7504	±	5.6452		94.25	±	75.0394		97.671	±	1.97236
	I20-18	I20-M18	I20-F18	I19-15	4	3	23.5	±	18.5203		19.3333	±	6.65833		65.1515	±	26.8248		19.3333	±	6.65833		100	±	0
	I20-19	I20-M19	I20-F19	I19-15	3	1	12	±	20.7846		15	±	-		41.6667	±	-		10	±	-		66.6667	±	-
	I20-20	I20-M20	I20-F20	I19-13	1	1	130	±	-		72	±	-		55.3846	±	-		68	±	-		94.4444	±	-
	generation averages						84.0542	±	49.9368		69.8281	±	44.8982		53.1462	±	16.9723		68.3983	±	44.9616		91.6484	±	9.34621
21	I21-1	I21-M1	I21-F1	I20-1	3	1	31	±	53.6936		23	±	-		24.7312	±	-		18	±	-		78.2609	±	-
	I21-2	I21-M2	I21-F2	I20-5	7	6	143.571	±	100.22		87.3333	±	79.0257		48.9273	±	23.7829		82.3333	±	79.9091		89.042	±	13.6425
	I21-3	I21-M3	I21-F3	I20-1	3	1	15	±	25.9808		21	±	-		46.6667	±	-		20	±	-		95.2381	±	-
	I21-4	I21-M4	I21-F4	I20-9	2	2	70	±	22.6274		54	±	16.9706		77.261	±	0.73086		53.5	±	16.2635		99.2424	±	1.07137
	I21-5	I21-M5	I21-F5	I20-9	4	2	57	±	70.5171		28	±	24.0416		22.1437	±	12.5734		24.5	±	19.0919		92.2222	±	10.9994
	I21-6	I21-M6	I21-F6	I20-9	2	1	83	±	117.38		155	±	-		93.3735	±	-		153	±	-		98.7097	±	-
	I21-7	I21-M7	I21-F7	I20-9	2	1	29.5	±	41.7193		34	±	-		57.6271	±	-		33	±	-		97.0588	±	-
	I21-8	I21-M8	I21-F8	I20-3	2	1	38	±	53.7401		34	±	-		44.7368	±	-		31	±	-		91.1765	±	-
	I21-9	I21-M9	I21-F9	I20-9	2	2	46.5	±	10.6066		24.5	±	3.53553		54.9858	±	20.1455		23.5	±	3.53553		95.8754	±	0.595208
	I21-10	I21-M10	I21-F10	I20-9	3	1	13.3333	±	23.094		34	±	-		85	±	-		33	±	-		97.0588	±	-
	I21-11	I21-M11	I21-F11	I20-10	6	3	39.5	±	48.4634		51.6667	±	24.9065		64.8103	±	19.5348		47.6667	±	23.2881		92.0157	±	1.85179
	I21-12	I21-M12	I21-F12	I20-10	6	5	144	±	118.575		134.6	±	96.3499		74.0097	±	19.6484		132.2	±	97.1453		95.4934	±	5.69818
	I21-13	I21-M13	I21-F13	I20-11	1	1	88	±	-		63	±	-		71.5909	±	-		57	±	-		90.4762	±	-
	I21-14	I21-M14	I21-F14	I20-11	5	4	62.4	±	77.6775		29.75	±	26.4118		40.1732	±	13.2328		29.5	±	26.4134		99.1667	±	1.66667
	I21-15	I21-M15	I21-F15	I20-13	2	2	148.5	±	150.614		27	±	35.3553		12.577	±	11.0523		27	±	35.3553		100	±	0
	I21-16	I21-M16	I21-F16	I20-13	6	3	25.1667	±	30.7078		18.3333	±	10.6927		38.3174	±	26.6589		17.6667	±	10.116		97.3333	±	4.6188
	I21-17	I21-M17	I21-F17	I20-13	2	1	3	±	4.24264		0	±	-		0	±	-		0	±	-		0	±	-
	I21-18	I21-M18	I21-F18	I20-9	2	1	166.5	±	235.467		0	±	-		0	±	-		0	±	-		0	±	-
	I21-19	I21-M19	I21-F19	I20-15	2	1	30	±	42.4264		55	±	-		91.6667	±	-		51	±	-		92.7273	±	-
	I21-20	I21-M20	I21-F20	I20-17	5	5	343	±	146.682		273.4	±	115.37		78.4371	±	13.25		271	±	113.919		99.267	±	0.581635
	I21-21	I21-M21	I21-F21	I20-17	5	5	269	±	135.185		236.4	±	155.165		77.184	±	38.6172		234.8	±	154.66		97.0113	±	5.3174
	I21-22	I21-M22	I21-F22	I20-17	5	5	286	±	128.244		238.8	±	111.909		80.2465	±	15.3826		232	±	107.9		97.0361	±	1.82959
	generation averages						96.9078	±	95.6042		73.7629	±	81.0872		53.8394	±	28.583		71.4394	±	80.3839		86.1096	±	28.2836
22	I22-1	I22-M1	I22-F1	I21-6	7	1	1.42857	±	3.77964		1	±	-		10	±	-		1	±	-		100	±	-
	I22-2	I22-M2	I22-F2	I21-6	6	3	80.3333	±	92.0558		59.6667	±	37.899		34.7161	±	17.9248		59	±	37.7492		98.9899	±	1.74955
	I22-3	I22-M3	I22-F3	I21-6	9	7	97	±	91.5533		95.5714	±	70.5239		74.5483	±	11.4144		68	±	70.0571		85.5351	±	30.0498
	I22-4	I22-M4	I22-F4	I21-4	2	1	78	±	110.309		0	±	-		0	±	-		0	±	-		0	±	-
	I22-5	I22-M5	I22-F5	I21-4	2	2	159.5	±	68.5894		0	±	0		0	±	0		0	±	-		0	±	-
	I22-6	I22-M6	I22-F6	I21-4	6	6	217.667	±	78.8408		72.8333	±	54.4846		31.3188	±	25.3647		77.75	±	47.6821		97.1869	±	2.75756
	I22-7	I22-M7	I22-F7	I21-6	4	2	73.25	±	123.67		111.5	±	136.472		61.3003	±	27.7661		110	±	134.35		99.2788	±	1.01987
	I22-8	I22-M8	I22-F8	I21-12	4	4	325.25	±	169.021		180.75	±	116.786		55.617	±	17.2723		177.5	±	114.253		98.262	±	0.795128
	I22-9	I22-M9	I22-F9	I21-12	4	3	285.75	±	252.338		133.667	±	73.2006		37.5859	±	11.5437		132	±	73.0137		98.7499	±	1.77254
	I22-10	I22-M10	I22-F10	I21-11	5	4	244.4	±	249.055		235	±	152.475		82.2939	±	9.86188		223.25	±	160.078		93.2032	±	12.2707
	I22-11	I22-M11	I22-F11	I21-11	6	6	236.833	±	146.433		197.667	±	127.005		84.7356	±	10.5871		194.833	±	126.666		97.8938	±	1.71233
	I22-12	I22-M12	I22-F12	I21-11	5	5	289.8	±	147.254		251.4	±	119.471		88.4128	±	8.03024		243.8	±	117.016		96.7834	±	2.77268
	I22-13	I22-M13	I22-F13	I21-15	5	5	351.8	±	179.335		237	±	187.281		53.9639	±	34.7974		232.6	±	184.295		92.1148	±	14.2738
	I22-14	I22-M14	I22-F14	I21-15	5	5	540.2	±	73.1895		405	±	97.7829		74.4645	±	12.7358		380.8	±	121.572		93.0111	±	13.5683
	I22-15	I22-M15	I22-F15	I21-20	2	2	265.5	±	9.19239		232	±	46.669		87.1302	±	14.5611		230	±	46.669		99.1201	±	0.176995
	I22-16	I22-M16	I22-F16	I21-20	5	3	156.4	±	146.276		230	±	59.5063		87.3314	±	7.97894		224.667	±	60.6987		97.5648	±	2.49296
	I22-17	I22-M17	I22-F17	I21-20	5	3	143	±	131.393		193.333	±	70.5502		79.8452	±	24.2953		189.667	±	69.9238		97.9721	±	0.690008
	generation averages						208.595	±	131.97		155.082	±	110.088		55.4861	±	31.2141		149.698	±	106.042		85.0392	±	32.2113
23	I23-1	I23-M1	I23-F1	I22-3	6	4	238.167	±	228.026		287	±	154.738		77.0878	±	10.3767		281.5	±	154.787		97.506	±	1.80972
	I23-2	I23-M2	I23-F2	I22-3	6	6	374.167	±	178.697		289.833	±	123.628		79.3091	±	6.82535		270.667	±	123.2		99.1778	±	0.483209
	I23-3	I23-M3	I23-F3	I22-3	3	2	44.3333	±	48.4183		43	±	22.6274		67.2157	±	8.14208		43	±	22.6274		100	±	0
	I23-4	I23-M4	I23-F4	I22-7	3	3	340	±	143.68		257.333	±	120.981		74.2401	±	5.14534		251	±	120.926		97.1093	±	1.78122
	I23-5	I23-M5	I23-F5	I22-7	3	3	274.667	±	68.661		247.667	±	65.6227		89.9314	±	5.75653		240.667	±	61.2726		97.4123	±	2.55411
	I23-6	I23-M6	I23-F6	I22-7	2	2	372	±	155.563		213.5	±	112.43		55.9667	±	6.81887		212.5	±	112.43		99.4562	±	0.286358
	I23-7	I23-M7	I23-F7	I22-14	5	4	238.2	±	214.362		233.5	±	168.215		62.2047	±	42.3378		301.333	±	69.7448		97.1323	±	3.0373
	I23-8	I23-M8	I23-F8	I22-14	6	6	440.333	±	100.747		330	±	87.7838		74.4564	±	4.40165		324.333	±	90.1281		98.0361	±	2.8727
	I23-9	I23-M9	I23-F9	I22-14	5	2	11.2	±	21.8449		24	±	33.9411		48	±	67.8823		48	±	-		100	±	-
	I23-10	I23-M10	I23-F10	I22-12	3	3	359.667	±	197.791		231	±	174.674		59.4897	±	30.1215		222.333	±	173.587		96.5004	±	5.63505
	I23-11	I23-M11	I23-F11	I22-16	3	2	38	±	40.7308		43.5	±	44.5477		64.4781	±	39.7599		43	±	43.8406		99.3333	±	0.942809
	generation averages						248.248	±	152.242		200.03	±	109.764		68.3982	±	11.9757		203.485	±	107.024		98.3331	±	1.28261
24	I24-1	I24-M1	I24-F1	I23-2	6	3	197.5	±	228.664		238.333	±	106.81		61.3746	±	22.2558		236	±	104.704		99.1204	±	0.76494
	I24-2	I24-M2	I24-F2	I23-2	3	2	125.333	±	117.5		113	±	59.397		58.087	±	11.9312		111.5	±	58.6899		98.6506	±	0.0835292
	I24-3	I24-M3	I24-F3	I23-2	6	5	271.167	±	146.947		218.2	±	68.6236		68.3411	±	18.3734		213.2	±	64.8822		97.8468	±	2.04571
	I24-4	I24-M4	I24-F4	I23-2	4	3	213.75	±	175.3		173	±	125.204		61.0434	±	33.9217		171	±	122		99.3485	±	1.12837
	I24-5	I24-M5	I24-F5	I23-2	5	4	127	±	85.6826		139.25	±	57.2793		86.5296	±	4.91622		137.5	±	57.5297		98.6384	±	2.43471
	I24-6	I24-M6	I24-F6	I23-2	6	6	277.5	±	57.197		226.5	±	47.6351		81.7615	±	5.19064		220.333	±	47.7186		97.306	±	3.52852
	I24-7	I24-M7	I24-F7	I23-7	5	5	279	±	139.521		214.8	±	121.024		76.4052	±	14.2745		186.2	±	101.601		95.606	±	3.27006
	I24-8	I24-M8	I24-F8	I23-7	5	5	306.4	±	64.8714		275	±	66.5132		89.1307	±	4.29322		243.8	±	83.897		94.1216	±	7.35474
	I24-9	I24-M9	I24-F9	I23-8	4	3	214.5	±	186.219		163	±	76.6094		59.1236	±	9.4557		160	±	73.6546		98.5113	±	1.30559
	I24-10	I24-M10	I24-F10	I23-8	3	3	190.667	±	107.932		128.667	±	91.5988		61.1629	±	16.8078		125	±	89.7162		96.1403	±	2.46153
	I24-11	I24-M11	I24-F11	I23-11	2	2	177.5	±	44.5477		143	±	16.9706		81.9444	±	11.0049		133	±	16.9706		92.9574	±	0.835782
	generation averages						216.392	±	61.3026		184.795	±	52.4395		71.3549	±	11.9864		176.139	±	46.9291		97.1134	±	2.13738
25	I25-1	I25-M1	I25-F1	I24-1	6	2	30.5	±	48.5294		76.5	±	10.6066		85.1537	±	11.4403		76.5	±	10.6066		100	±	0
	I25-2	I25-M2	I25-F2	I24-1	7	7	212.429	±	106.856		140	±	87.8066		63.8123	±	10.9456		136.857	±	87.4213		97.2289	±	1.46403
	I25-3	I25-M3	I25-F3	I24-1	3	3	243.667	±	61.7846		194.333	±	56.1456		79.3255	±	2.94814		193.333	±	56.2257		99.4494	±	0.648754
	I25-4	I25-M4	I25-F4	I24-3	6	5	190.167	±	101.306		189.6	±	32.3466		83.5084	±	6.31339		186.8	±	32.8968		98.4722	±	1.84932
	I25-5	I25-M5	I25-F5	I24-3	2	1	111	±	156.978		184	±	-		82.8829	±	-		182	±	-		98.913	±	-
	I25-6	I25-M6	I25-F6	I24-3	3	3	204	±	127.644		182.333	±	108.744		90.4754	±	3.71825		180.333	±	108.394		98.9848	±	1.75843
	I25-7	I25-M7	I25-F7	I24-6	5	3	84.6	±	143.055		54	±	49.689		46.3421	±	19.8658		54	±	49.689		100	±	0
	I25-8	I25-M8	I25-F8	I24-6	6	5	203.5	±	166.174		198.8	±	130.266		81.1458	±	14.1962		190.4	±	131.994		92.3487	±	12.26
	I25-9	I25-M9	I25-F9	I24-7	4	3	323.25	±	219.884		334.333	±	18.7172		78.0833	±	6.62059		320	±	20.664		95.7155	±	3.18388
	I25-10	I25-M10	I25-F10	I24-7	4	4	207.5	±	130.727		171	±	98.6137		83.8123	±	9.73842		168	±	98.1937		97.8964	±	1.5216
	I25-11	I25-M11	I25-F11	I24-8	4	4	320.5	±	178.42		183.25	±	81.7165		61.3269	±	10.102		177.5	±	78.2922		97.1962	±	2.35553
	I25-12	I25-M12	I25-F12	I24-8	2	2	216	±	164.049		203.5	±	154.856		94.1386	±	0.195945		198.5	±	156.271		96.1695	±	3.6098
	I25-13	I25-M13	I25-F13	I24-11	4	4	226	±	113.252		214	±	114.868		92.9015	±	5.93055		167.5	±	89.3476		81.6362	±	18.8025
	generation averages						197.932	±	83.0653		178.896	±	67.3693		78.6853	±	13.7367		171.671	±	63.333		96.4624	±	4.92377
26	I26-1	I26-M1	I26-F1	I25-2	7	6	233.429	±	171.687		190.333	±	121.347		59.9288	±	31.2633		211.6	±	85.6143		91.8981	±	8.76873
	I26-2	I26-M2	I26-F2	I25-2	7	6	110.571	±	107.388		93.3333	±	68.0343		79.3118	±	13.5847		89.3333	±	65.2002		96.0075	±	3.54742
	I26-3	I26-M3	I26-F3	I25-2	3	3	132.333	±	77.3067		120.667	±	74.0968		88.9352	±	5.82851		118	±	72.298		98.2649	±	2.1084
	I26-4	I26-M4	I26-F4	I25-4	4	2	74	±	125.156		122	±	142.836		72.0513	±	19.4001		120.5	±	140.714		99.3274	±	0.951265
	I26-5	I26-M5	I26-F5	I25-4	4	4	283.5	±	106.262		198.75	±	141.297		67.7424	±	34.1506		195	±	139.191		98.0205	±	0.955732
	I26-6	I26-M6	I26-F6	I25-4	2	2	88	±	84.8528		76.5	±	71.4178		89.334	±	4.98251		74.5	±	68.5894		98.4252	±	2.22711
	I26-7	I26-M7	I26-F7	I25-6	7	5	197.429	±	200.01		205	±	168.042		66.774	±	16.5727		201.4	±	164.764		98.8269	±	1.61022
	I26-8	I26-M8	I26-F8	I25-6	5	5	224.6	±	116.361		151.4	±	106.256		61.2147	±	22.4385		139.6	±	101.628		89.8021	±	4.76024
	I26-9	I26-M9	I26-F9	I25-8	3	3	235.667	±	97.4491		170.667	±	78.0021		71.2578	±	7.21006		168	±	74.505		98.8668	±	1.48273
	I26-10	I26-M10	I26-F10	I25-9	5	1	40.6	±	90.7844		163	±	-		80.2956	±	-		162	±	-		99.3865	±	-
	I26-11	I26-M11	I26-F11	I25-9	5	5	300.2	±	115.565		243.6	±	112.202		79.7376	±	11.5073		174	±	63.9792		93.6086	±	10.9566
	I26-12	I26-M12	I26-F12	I25-9	1	1	274	±	-		244	±	-		89.0511	±	-		243	±	-		99.5902	±	-
	I26-13	I26-M13	I26-F13	I25-10	2	2	135.5	±	113.844		124	±	107.48		89.9327	±	3.76171		116.5	±	103.945		92.2917	±	3.83016
	I26-14	I26-M14	I26-F14	I25-10	3	2	50	±	45.5082		68.5	±	14.8492		91.923	±	4.46745		64.5	±	10.6066		94.7076	±	5.04635
	I26-15	I26-M15	I26-F15	I25-13	3	3	121.333	±	112.322		110	±	104.819		89.0682	±	2.62476		73.6667	±	45.4569		96.2057	±	2.31488
	generation averages						166.744	±	87.8935		152.117	±	56.2724		78.4372	±	11.2009		143.44	±	55.5179		96.3486	±	3.17729
27	I27-1	I27-M1	I27-F1	I26-1	2	2	234	±	155.563		143	±	100.409		60.1369	±	2.93081		135	±	93.3381		94.8793	±	1.34923
	I27-2	I27-M2	I27-F2	I26-1	5	2	58.6	±	100.895		132.5	±	119.501		86.5665	±	9.28647		130	±	117.38		98.0367	±	0.169716
	I27-3	I27-M3	I27-F3	I26-1	4	4	294	±	41.6973		235.75	±	42.6566		79.9265	±	5.80776		250.667	±	30.9892		98.8926	±	0.726879
	I27-4	I27-M4	I27-F4	I26-5	4	3	137.75	±	104.129		140	±	60.7701		74.7158	±	10.8065		136	±	58.66		97.1375	±	1.83696
	I27-5	I27-M5	I27-F5	I26-5	2	2	207.5	±	85.5599		155.5	±	94.0452		71.69	±	15.7625		147	±	84.8528		95.498	±	3.18874
	I27-6	I27-M6	I27-F6	I26-1	3	3	162.667	±	129.33		117.667	±	94.8385		76.817	±	11.2704		50.3333	±	44.2757		99.3464	±	1.13206
	I27-7	I27-M7	I27-F7	I26-10	2	2	211.5	±	44.5477		145.5	±	6.36396		70.679	±	17.8959		121	±	24.0416		83.6028	±	20.1801
	generation averages						186.574	±	75.4779		152.845	±	38.4005		74.3617	±	8.25756		138.571	±	58.9123		95.3419	±	5.43405
a Number of matings
b Number of matings in which eggs were obtained
c Average and SD of total number of eggs per clutch
d Average and SD of fertilized eggs per clutch
e Average and SD of percentage of fertilized eggs
f Average and SD of viable embryos at 3 dpf per clutch
g Average and SD of survival rate of embryos at 3 dpf
h SD can not be calculated because N = 1
i Pair with embryos exhibited the TM phenotype

## Sheet: Table S2 IM Fertility
Table S2. Number of spawn eggs and fertilized eggs in the IM strain from the 46th to 49th generations.
Parent pair ID	Number of spawn eggs	Number of fertilized eggs
I46-7	80	39
I46-7	48	33
I46-7	41	21
I48-6	121	7
I48-6	121	25
I48-7	109	43
I49-3	70	47
I49-3	168	23
I49-3	92	35
I49-4	252	58
I49-4	132	75

## Sheet: Table S3 Hetero in 100kb each
Table S3. Number of heterozygous nucleotides for every 100 kb in chromosomes 1 to 25.
x	chromosome	position		ABM_1		ABM_2		ABM_3		IM_1		IM_2		IM_3
		start	end	SNPs	P value	SNPs	P value	SNPs	P value	SNPs	P value	SNPs	P value	SNPs	P value
1	1	1	100000	50	8.33932e-09	20	0.507913	28	1	48	6.67443e-20	34	1.39926e-05	47	7.84108e-16
2	1	100001	200000	22	1	26	0.000304721	8	1	14	1	22	1	16	1
3	1	200001	300000	24	1	22	0.0506033	18	1	12	1	18	1	22	1
4	1	300001	400000	16	1	16	1	16	1	10	1	14	1	12	1
5	1	400001	500000	14	1	18	1	8	1	10	1	42	2.17768e-10	16	1
6	1	500001	600000	6	1	6	1	18	1	16	1	16	1	18	1
7	1	600001	700000	20	1	24	0.0042497	16	1	28	3.06424e-05	28	0.017477	32	8.87321e-06
8	1	700001	800000	36	0.0365864	22	0.0506033	28	1	6	1	4	1	32	8.87321e-06
9	1	800001	900000	44	9.41598e-06	42	2.15035e-15	22	1	30	1.72994e-06	36	1.02693e-06	30	0.000122998
10	1	900001	1000000	28	1	22	0.0506033	16	1	12	1	14	1	24	0.147142
11	1	1000001	1100000	40	0.00066241	6	1	16	1	12	1	22	1	16	1
12	1	1100001	1200000	18	1	32	4.83276e-08	18	1	4	1	26	0.145185	12	1
13	1	1200001	1300000	14	1	24	0.0042497	18	1	8	1	14	1	16	1
14	1	1300001	1400000	24	1	10	1	12	1	12	1	16	1	26	0.01598
15	1	1400001	1500000	22	1	10	1	22	1	10	1	10	1	8	1
16	1	1500001	1600000	20	1	20	0.507913	0	0.130921	10	1	22	1	18	1
17	1	1600001	1700000	14	1	6	1	10	1	18	1	20	1	42	3.22959e-12
18	1	1700001	1800000	10	1	4	1	4	1	4	1	4	1	2	1
19	1	1800001	1900000	12	1	4	1	0	0.130921	10	1	24	1	10	1
20	1	1900001	2000000	6	1	2	1	0	0.130921	26	0.000473255	40	4.03073e-09	32	8.87321e-06
21	1	2000001	2100000	20	1	16	1	8	1	0	1	10	1	8	1
22	1	2100001	2200000	12	1	0	1	4	1	6	1	8	1	12	1
23	1	2200001	2300000	2	1	0	1	4	1	4	1	14	1	4	1
24	1	2300001	2400000	4	1	4	1	4	1	22	0.0718803	6	1	10	1
25	1	2400001	2500000	2	1	18	1	0	0.130921	12	1	8	1	14	1
26	1	2500001	2600000	32	1	10	1	2	1	16	1	24	1	22	1
27	1	2600001	2700000	12	1	20	0.507913	2	1	6	1	2	1	12	1
28	1	2700001	2800000	16	1	10	1	4	1	6	1	14	1	6	1
29	1	2800001	2900000	8	1	10	1	18	1	20	0.690213	20	1	12	1
30	1	2900001	3000000	18	1	18	1	14	1	22	0.0718803	18	1	32	8.87321e-06
31	1	3000001	3100000	62	8.58564e-16	64	6.851e-35	44	2.41117e-08	66	2.92924e-36	52	2.69295e-17	48	1.39153e-16
32	1	3100001	3200000	10	1	4	1	12	1	20	0.690213	14	1	8	1
33	1	3200001	3300000	0	0.00960544	18	1	10	1	12	1	4	1	8	1
34	1	3300001	3400000	12	1	2	1	2	1	0	1	6	1	10	1
35	1	3400001	3500000	12	1	4	1	0	0.130921	4	1	16	1	4	1
36	1	3500001	3600000	20	1	14	1	18	1	12	1	4	1	10	1
37	1	3600001	3700000	10	1	10	1	6	1	8	1	6	1	12	1
38	1	3700001	3800000	10	1	4	1	10	1	12	1	6	1	2	1
39	1	3800001	3900000	16	1	14	1	14	1	30	1.72994e-06	22	1	12	1
40	1	3900001	4000000	30	1	4	1	6	1	20	0.690213	2	1	32	8.87321e-06
41	1	4000001	4100000	10	1	10	1	6	1	10	1	6	1	14	1
42	1	4100001	4200000	2	1	0	1	0	0.130921	20	0.690213	26	0.145185	20	1
43	1	4200001	4300000	14	1	4	1	10	1	28	3.06424e-05	26	0.145185	20	1
44	1	4300001	4400000	22	1	12	1	12	1	10	1	26	0.145185	22	1
45	1	4400001	4500000	26	1	12	1	30	0.235604	22	0.0718803	24	1	24	0.147142
46	1	4500001	4600000	10	1	4	1	20	1	0	1	10	1	6	1
47	1	4600001	4700000	18	1	18	1	16	1	18	1	4	1	12	1
48	1	4700001	4800000	14	1	14	1	14	1	9	1	0	1	22	1
49	1	4800001	4900000	4	1	10	1	4	1	24	0.00631149	14	1	4	1
50	1	4900001	5000000	18	1	8	1	8	1	12	1	2	1	16	1
51	1	5000001	5100000	28	1	7	1	12	1	44	1.25847e-16	40	4.03073e-09	30	0.000122998
52	1	5100001	5200000	8	1	4	1	4	1	6	1	4	1	10	1
53	1	5200001	5300000	14	1	12	1	6	1	12	1	12	1	16	1
54	1	5300001	5400000	4	1	10	1	6	1	2	1	6	1	4	1
55	1	5400001	5500000	2	1	8	1	0	0.130921	4	1	16	1	14	1
56	1	5500001	5600000	28	1	6	1	20	1	12	1	18	1	12	1
57	1	5600001	5700000	12	1	12	1	16	1	14	1	12	1	12	1
58	1	5700001	5800000	20	1	8	1	24	1	4	1	16	1	6	1
59	1	5800001	5900000	16	1	4	1	18	1	0	1	22	1	20	1
60	1	5900001	6000000	30	1	36	7.62513e-11	56	9.4679e-16	2	1	26	0.145185	6	1
61	1	6000001	6100000	10	1	12	1	10	1	8	1	2	1	0	1
62	1	6100001	6200000	10	1	12	1	8	1	0	1	6	1	18	1
63	1	6200001	6300000	32	1	24	0.0042497	32	0.0248186	46	3.02445e-18	58	7.60026e-22	30	0.000122998
64	1	6300001	6400000	52	6.82708e-10	14	1	18	1	26	0.000473255	12	1	60	3.07142e-26
65	1	6400001	6500000	12	1	10	1	6	1	4	1	14	1	4	1
66	1	6500001	6600000	4	1	14	1	8	1	8	1	6	1	26	0.01598
67	1	6600001	6700000	6	1	0	1	14	1	20	0.690213	16	1	12	1
68	1	6700001	6800000	20	1	8	1	14	1	8	1	12	1	8	1
69	1	6800001	6900000	14	1	12	1	10	1	2	1	18	1	8	1
70	1	6900001	7000000	10	1	6	1	12	1	0	1	10	1	6	1
71	1	7000001	7100000	34	0.2647	20	0.507913	14	1	18	1	18	1	12	1
72	1	7100001	7200000	14	1	30	1.01822e-06	10	1	16	1	20	1	22	1
73	1	7200001	7300000	6	1	14	1	6	1	20	0.690213	14	1	10	1
74	1	7300001	7400000	30	1	26	0.000304721	26	1	10	1	4	1	22	1
75	1	7400001	7500000	28	1	10	1	6	1	28	3.06424e-05	18	1	4	1
76	1	7500001	7600000	2	1	4	1	2	1	2	1	20	1	1	1
77	1	7600001	7700000	8	1	0	1	2	1	0	1	12	1	8	1
78	1	7700001	7800000	2	1	4	1	6	1	16	1	14	1	22	1
79	1	7800001	7900000	14	1	10	1	14	1	6	1	20	1	24	0.147142
80	1	7900001	8000000	18	1	0	1	0	0.130921	16	1	24	1	10	1
81	1	8000001	8100000	16	1	8	1	12	1	2	1	8	1	8	1
82	1	8100001	8200000	18	1	7	1	8	1	14	1	10	1	6	1
83	1	8200001	8300000	18	1	18	1	18	1	26	0.000473255	34	1.39926e-05	30	0.000122998
84	1	8300001	8400000	18	1	4	1	0	0.130921	0	1	14	1	20	1
85	1	8400001	8500000	8	1	10	1	0	0.130921	4	1	32	0.000170261	2	1
86	1	8500001	8600000	0	0.00960544	4	1	2	1	187	9.1645e-186	217	9.20894e-201	143	1.56915e-114
87	1	8600001	8700000	36	0.0365864	10	1	0	0.130921	10	1	0	1	16	1
88	1	8700001	8800000	14	1	8	1	2	1	6	1	24	1	6	1
89	1	8800001	8900000	26	1	10	1	10	1	14	1	18	1	6	1
90	1	8900001	9000000	16	1	10	1	0	0.130921	0	1	4	1	2	1
91	1	9000001	9100000	18	1	10	1	18	1	10	1	2	1	6	1
92	1	9100001	9200000	16	1	20	0.507913	20	1	8	1	32	0.000170261	20	1
93	1	9200001	9300000	22	1	4	1	20	1	12	1	12	1	0	1
94	1	9300001	9400000	10	1	26	0.000304721	14	1	10	1	2	1	6	1
95	1	9400001	9500000	10	1	2	1	4	1	0	1	22	1	12	1
96	1	9500001	9600000	16	1	0	1	0	0.130921	10	1	8	1	16	1
97	1	9600001	9700000	20	1	16	1	4	1	12	1	10	1	4	1
98	1	9700001	9800000	4	1	0	1	8	1	6	1	6	1	0	1
99	1	9800001	9900000	12	1	10	1	4	1	0	1	0	1	0	1
100	1	9900001	10000000	0	0.00960544	0	1	18	1	0	1	8	1	0	1
101	1	10000001	10100000	10	1	0	1	4	1	0	1	0	1	4	1
102	1	10100001	10200000	16	1	6	1	6	1	2	1	14	1	4	1
103	1	10200001	10300000	0	0.00960544	14	1	2	1	0	1	10	1	12	1
104	1	10300001	10400000	6	1	6	1	8	1	0	1	8	1	8	1
105	1	10400001	10500000	12	1	8	1	2	1	6	1	12	1	8	1
106	1	10500001	10600000	24	1	8	1	12	1	0	1	6	1	2	1
107	1	10600001	10700000	12	1	34	2.03243e-09	18	1	14	1	12	1	4	1
108	1	10700001	10800000	10	1	4	1	2	1	8	1	6	1	14	1
109	1	10800001	10900000	2	1	2	1	8	1	4	1	2	1	4	1
110	1	10900001	11000000	6	1	2	1	8	1	0	1	14	1	8	1
111	1	11000001	11100000	6	1	4	1	6	1	2	1	14	1	12	1
112	1	11100001	11200000	26	1	16	1	12	1	8	1	22	1	14	1
113	1	11200001	11300000	16	1	6	1	26	1	4	1	30	0.00183804	2	1
114	1	11300001	11400000	14	1	6	1	6	1	2	1	12	1	10	1
115	1	11400001	11500000	20	1	4	1	14	1	6	1	18	1	14	1
116	1	11500001	11600000	10	1	10	1	10	1	4	1	2	1	4	1
117	1	11600001	11700000	12	1	0	1	8	1	0	1	14	1	6	1
118	1	11700001	11800000	0	0.00960544	0	1	0	0.130921	4	1	10	1	4	1
119	1	11800001	11900000	12	1	0	1	0	0.130921	6	1	12	1	10	1
120	1	11900001	12000000	4	1	4	1	8	1	6	1	8	1	12	1
121	1	12000001	12100000	4	1	32	4.83276e-08	8	1	8	1	12	1	24	0.147142
122	1	12100001	12200000	2	1	6	1	8	1	10	1	34	1.39926e-05	10	1
123	1	12200001	12300000	6	1	8	1	16	1	14	1	12	1	8	1
124	1	12300001	12400000	28	1	10	1	6	1	6	1	8	1	28	0.00150062
125	1	12400001	12500000	6	1	2	1	12	1	38	5.22505e-12	22	1	8	1
126	1	12500001	12600000	10	1	2	1	10	1	8	1	20	1	8	1
127	1	12600001	12700000	8	1	4	1	1	1	20	0.690213	8	1	24	0.147142
128	1	12700001	12800000	8	1	10	1	4	1	2	1	12	1	20	1
129	1	12800001	12900000	2	1	0	1	0	0.130921	10	1	18	1	16	1
130	1	12900001	13000000	20	1	10	1	8	1	18	1	20	1	16	1
131	1	13000001	13100000	20	1	12	1	8	1	12	1	16	1	26	0.01598
132	1	13100001	13200000	14	1	6	1	18	1	20	0.690213	12	1	14	1
133	1	13200001	13300000	20	1	6	1	14	1	4	1	4	1	14	1
134	1	13300001	13400000	16	1	6	1	6	1	12	1	20	1	20	1
135	1	13400001	13500000	26	1	12	1	8	1	12	1	22	1	10	1
136	1	13500001	13600000	2	1	14	1	26	1	22	0.0718803	10	1	8	1
137	1	13600001	13700000	8	1	12	1	4	1	16	1	12	1	14	1
138	1	13700001	13800000	10	1	10	1	14	1	10	1	14	1	10	1
139	1	13800001	13900000	14	1	6	1	8	1	10	1	12	1	8	1
140	1	13900001	14000000	4	1	0	1	4	1	14	1	8	1	8	1
141	1	14000001	14100000	0	0.00960544	12	1	0	0.130921	2	1	18	1	4	1
142	1	14100001	14200000	15	1	0	1	4	1	0	1	18	1	16	1
143	1	14200001	14300000	10	1	8	1	12	1	18	1	28	0.017477	20	1
144	1	14300001	14400000	8	1	12	1	0	0.130921	0	1	2	1	12	1
145	1	14400001	14500000	2	1	6	1	2	1	0	1	0	1	20	1
146	1	14500001	14600000	50	8.33932e-09	50	5.08258e-22	50	6.79414e-12	44	1.25847e-16	52	2.69295e-17	48	1.39153e-16
147	1	14600001	14700000	124	7.0451e-65	132	1.07448e-112	136	1.77641e-86	40	1.66125e-13	52	2.69295e-17	50	4.12392e-18
148	1	14700001	14800000	60	1.48773e-14	34	2.03243e-09	42	3.09779e-07	58	1.0878e-28	42	2.17768e-10	40	7.69084e-11
149	1	14800001	14900000	4	1	6	1	2	1	4	1	0	1	6	1
150	1	14900001	15000000	4	1	10	1	10	1	6	1	0	1	12	1
151	1	15000001	15100000	12	1	2	1	0	0.130921	4	1	8	1	6	1
152	1	15100001	15200000	14	1	10	1	14	1	4	1	16	1	6	1
153	1	15200001	15300000	2	1	16	1	16	1	4	1	10	1	14	1
154	1	15300001	15400000	22	1	12	1	0	0.130921	6	1	14	1	6	1
155	1	15400001	15500000	14	1	22	0.0506033	12	1	12	1	14	1	2	1
156	1	15500001	15600000	10	1	18	1	25	1	0	1	4	1	0	1
157	1	15600001	15700000	20	1	12	1	13	1	4	1	0	1	2	1
158	1	15700001	15800000	124	7.0451e-65	106	1.45782e-80	114	2.97073e-64	132	1.84756e-111	122	2.69357e-83	122	1.58524e-89
159	1	15800001	15900000	30	1	12	1	12	1	0	1	0	1	4	1
160	1	15900001	16000000	24	1	28	1.88648e-05	14	1	6	1	14	1	26	0.01598
161	1	16000001	16100000	12	1	4	1	2	1	4	1	0	1	12	1
162	1	16100001	16200000	22	1	20	0.507913	16	1	6	1	8	1	34	5.67593e-07
163	1	16200001	16300000	2	1	16	1	18	1	10	1	2	1	2	1
164	1	16300001	16400000	44	9.41598e-06	16	1	24	1	16	1	22	1	10	1
165	1	16400001	16500000	4	1	8	1	2	1	24	0.00631149	10	1	12	1
166	1	16500001	16600000	3	1	4	1	2	1	22	0.0718803	18	1	22	1
167	1	16600001	16700000	14	1	14	1	10	1	18	1	0	1	0	1
168	1	16700001	16800000	8	1	10	1	2	1	3	1	8	1	5	1
169	1	16800001	16900000	12	1	2	1	18	1	4	1	8	1	0	1
170	1	16900001	17000000	14	1	6	1	18	1	0	1	10	1	2	1
171	1	17000001	17100000	24	1	20	0.507913	20	1	4	1	6	1	6	1
172	1	17100001	17200000	22	1	14	1	12	1	2	1	6	1	0	1
173	1	17200001	17300000	22	1	12	1	22	1	16	1	8	1	6	1
174	1	17300001	17400000	14	1	2	1	0	0.130921	0	1	8	1	0	1
175	1	17400001	17500000	12	1	10	1	6	1	6	1	0	1	6	1
176	1	17500001	17600000	22	1	20	0.507913	18	1	2	1	2	1	4	1
177	1	17600001	17700000	14	1	8	1	4	1	4	1	6	1	14	1
178	1	17700001	17800000	24	1	6	1	18	1	0	1	18	1	8	1
179	1	17800001	17900000	2	1	6	1	5	1	0	1	6	1	0	1
180	1	17900001	18000000	16	1	10	1	18	1	0	1	19	1	0	1
181	1	18000001	18100000	14	1	10	1	0	0.130921	0	1	2	1	2	1
182	1	18100001	18200000	20	1	24	0.0042497	2	1	0	1	0	1	2	1
183	1	18200001	18300000	6	1	12	1	8	1	0	1	4	1	6	1
184	1	18300001	18400000	30	1	6	1	8	1	8	1	4	1	4	1
185	1	18400001	18500000	2	1	6	1	0	0.130921	0	1	4	1	4	1
186	1	18500001	18600000	10	1	12	1	22	1	6	1	14	1	4	1
187	1	18600001	18700000	18	1	8	1	0	0.130921	8	1	24	1	22	1
188	1	18700001	18800000	6	1	0	1	2	1	0	1	24	1	36	3.2408e-08
189	1	18800001	18900000	12	1	2	1	8	1	2	1	22	1	2	1
190	1	18900001	19000000	187	5.0452e-129	189	2.07139e-190	189	6.14228e-146	0	1	8	1	8	1
191	1	19000001	19100000	12	1	8	1	8	1	6	1	14	1	2	1
192	1	19100001	19200000	16	1	6	1	14	1	6	1	20	1	12	1
193	1	19200001	19300000	8	1	8	1	16	1	4	1	14	1	10	1
194	1	19300001	19400000	10	1	7	1	12	1	0	1	12	1	38	1.66156e-09
195	1	19400001	19500000	6	1	4	1	18	1	16	1	6	1	12	1
196	1	19500001	19600000	10	1	6	1	4	1	10	1	8	1	10	1
197	1	19600001	19700000	34	0.2647	26	0.000304721	22	1	4	1	12	1	18	1
198	1	19700001	19800000	14	1	6	1	12	1	4	1	14	1	8	1
199	1	19800001	19900000	14	1	2	1	4	1	5	1	4	1	8	1
200	1	19900001	20000000	6	1	4	1	12	1	4	1	2	1	16	1
201	1	20000001	20100000	10	1	16	1	20	1	28	3.06424e-05	24	1	42	3.22959e-12
202	1	20100001	20200000	10	1	4	1	4	1	4	1	12	1	16	1
203	1	20200001	20300000	8	1	0	1	2	1	16	1	10	1	18	1
204	1	20300001	20400000	15	1	4	1	0	0.130921	0	1	30	0.00183804	6	1
205	1	20400001	20500000	12	1	0	1	4	1	4	1	8	1	10	1
206	1	20500001	20600000	16	1	8	1	12	1	2	1	18	1	6	1
207	1	20600001	20700000	20	1	2	1	18	1	12	1	20	1	16	1
208	1	20700001	20800000	12	1	2	1	10	1	16	1	16	1	12	1
209	1	20800001	20900000	14	1	14	1	4	1	10	1	20	1	18	1
210	1	20900001	21000000	16	1	10	1	8	1	4	1	6	1	2	1
211	1	21000001	21100000	0	0.00960544	0	1	2	1	6	1	0	1	4	1
212	1	21100001	21200000	4	1	10	1	2	1	0	1	2	1	2	1
213	1	21200001	21300000	30	1	4	1	4	1	2	1	14	1	2	1
214	1	21300001	21400000	22	1	10	1	2	1	0	1	0	1	16	1
215	1	21400001	21500000	6	1	8	1	10	1	14	1	30	0.00183804	5	1
216	1	21500001	21600000	54	5.18579e-11	22	0.0506033	22	1	22	0.0718803	8	1	28	0.00150062
217	1	21600001	21700000	28	1	18	1	14	1	4	1	24	1	20	1
218	1	21700001	21800000	4	1	6	1	6	1	0	1	8	1	16	1
219	1	21800001	21900000	18	1	16	1	8	1	6	1	4	1	10	1
220	1	21900001	22000000	0	0.00960544	8	1	8	1	14	1	20	1	2	1
221	1	22000001	22100000	16	1	4	1	10	1	10	1	8	1	14	1
222	1	22100001	22200000	10	1	8	1	18	1	10	1	0	1	12	1
223	1	22200001	22300000	24	1	10	1	22	1	2	1	4	1	14	1
224	1	22300001	22400000	12	1	4	1	4	1	6	1	6	1	4	1
225	1	22400001	22500000	24	1	18	1	18	1	10	1	12	1	4	1
226	1	22500001	22600000	4	1	4	1	4	1	10	1	8	1	10	1
227	1	22600001	22700000	6	1	12	1	10	1	6	1	10	1	8	1
228	1	22700001	22800000	2	1	2	1	16	1	4	1	12	1	4	1
229	1	22800001	22900000	16	1	6	1	6	1	12	1	50	7.63329e-16	14	1
230	1	22900001	23000000	0	0.00960544	2	1	2	1	28	3.06424e-05	12	1	18	1
231	1	23000001	23100000	12	1	12	1	16	1	6	1	14	1	14	1
232	1	23100001	23200000	14	1	0	1	16	1	16	1	20	1	20	1
233	1	23200001	23300000	32	1	10	1	8	1	14	1	16	1	12	1
234	1	23300001	23400000	10	1	0	1	4	1	6	1	8	1	10	1
235	1	23400001	23500000	8	1	10	1	6	1	4	1	8	1	4	1
236	1	23500001	23600000	8	1	6	1	4	1	14	1	4	1	10	1
237	1	23600001	23700000	4	1	20	0.507913	48	1.12525e-10	36	1.48315e-10	24	1	48	1.39153e-16
238	1	23700001	23800000	0	0.00960544	0	1	8	1	2	1	0	1	4	1
239	1	23800001	23900000	14	1	8	1	8	1	10	1	28	0.017477	16	1
240	1	23900001	24000000	12	1	6	1	8	1	10	1	12	1	14	1
241	1	24000001	24100000	22	1	26	0.000304721	12	1	24	0.00631149	16	1	16	1
242	1	24100001	24200000	14	1	6	1	4	1	10	1	10	1	8	1
243	1	24200001	24300000	4	1	6	1	10	1	10	1	8	1	10	1
244	1	24300001	24400000	10	1	18	1	8	1	4	1	8	1	8	1
245	1	24400001	24500000	6	1	8	1	2	1	18	1	4	1	8	1
246	1	24500001	24600000	26	1	14	1	8	1	6	1	8	1	10	1
247	1	24600001	24700000	10	1	14	1	2	1	7	1	16	1	12	1
248	1	24700001	24800000	30	1	2	1	8	1	2	1	10	1	22	1
249	1	24800001	24900000	28	1	0	1	12	1	10	1	14	1	8	1
250	1	24900001	25000000	0	0.00960544	4	1	8	1	24	0.00631149	10	1	16	1
251	1	25000001	25100000	6	1	20	0.507913	14	1	22	0.0718803	32	0.000170261	12	1
252	1	25100001	25200000	8	1	4	1	4	1	6	1	4	1	6	1
253	1	25200001	25300000	16	1	2	1	10	1	8	1	6	1	4	1
254	1	25300001	25400000	14	1	18	1	6	1	4	1	32	0.000170261	6	1
255	1	25400001	25500000	16	1	8	1	2	1	8	1	8	1	8	1
256	1	25500001	25600000	14	1	2	1	0	0.130921	4	1	0	1	2	1
257	1	25600001	25700000	6	1	4	1	4	1	4	1	10	1	10	1
258	1	25700001	25800000	8	1	4	1	20	1	5	1	14	1	9	1
259	1	25800001	25900000	8	1	2	1	12	1	12	1	14	1	16	1
260	1	25900001	26000000	6	1	16	1	2	1	0	1	12	1	0	1
261	1	26000001	26100000	8	1	6	1	4	1	4	1	4	1	10	1
262	1	26100001	26200000	50	8.33932e-09	48	2.61539e-20	34	0.00321053	40	1.66125e-13	38	6.77018e-08	36	3.2408e-08
263	1	26200001	26300000	66	2.36965e-18	6	1	8	1	38	5.22505e-12	10	1	0	1
264	1	26300001	26400000	4	1	0	1	20	1	6	1	10	1	24	0.147142
265	1	26400001	26500000	28	1	28	1.88648e-05	24	1	20	0.690213	2	1	4	1
266	1	26500001	26600000	0	0.00960544	2	1	12	1	10	1	8	1	0	1
267	1	26600001	26700000	4	1	4	1	0	0.130921	0	1	8	1	10	1
268	1	26700001	26800000	24	1	0	1	2	1	2	1	4	1	0	1
269	1	26800001	26900000	12	1	10	1	0	0.130921	2	1	4	1	2	1
270	1	26900001	27000000	2	1	8	1	4	1	0	1	4	1	10	1
271	1	27000001	27100000	8	1	6	1	6	1	0	1	0	1	0	1
272	1	27100001	27200000	8	1	8	1	8	1	6	1	6	1	8	1
273	1	27200001	27300000	14	1	0	1	2	1	0	1	2	1	0	1
274	1	27300001	27400000	8	1	4	1	6	1	4	1	8	1	18	1
275	1	27400001	27500000	30	1	18	1	8	1	4	1	12	1	12	1
276	1	27500001	27600000	38	0.00482361	32	4.83276e-08	24	1	44	1.25847e-16	52	2.69295e-17	30	0.000122998
277	1	27600001	27700000	4	1	18	1	4	1	16	1	14	1	18	1
278	1	27700001	27800000	6	1	4	1	4	1	12	1	8	1	4	1
279	1	27800001	27900000	8	1	4	1	2	1	0	1	6	1	2	1
280	1	27900001	28000000	4	1	2	1	10	1	4	1	0	1	10	1
281	1	28000001	28100000	4	1	6	1	6	1	0	1	8	1	4	1
282	1	28100001	28200000	0	0.00960544	20	0.507913	12	1	4	1	4	1	30	0.000122998
283	1	28200001	28300000	14	1	10	1	2	1	0	1	0	1	6	1
284	1	28300001	28400000	20	1	22	0.0506033	20	1	28	3.06424e-05	2	1	12	1
285	1	28400001	28500000	4	1	4	1	4	1	2	1	0	1	10	1
286	1	28500001	28600000	0	0.00960544	0	1	4	1	2	1	0	1	18	1
287	1	28600001	28700000	2	1	2	1	0	0.130921	0	1	4	1	12	1
288	1	28700001	28800000	12	1	18	1	26	1	4	1	6	1	8	1
289	1	28800001	28900000	24	1	10	1	4	1	4	1	10	1	8	1
290	1	28900001	29000000	2	1	8	1	8	1	6	1	0	1	0	1
291	1	29000001	29100000	8	1	12	1	14	1	10	1	4	1	8	1
292	1	29100001	29200000	4	1	0	1	6	1	18	1	8	1	6	1
293	1	29200001	29300000	6	1	10	1	6	1	0	1	8	1	10	1
294	1	29300001	29400000	8	1	12	1	2	1	4	1	6	1	8	1
295	1	29400001	29500000	2	1	8	1	0	0.130921	2	1	12	1	0	1
296	1	29500001	29600000	6	1	8	1	6	1	40	1.66125e-13	48	2.00059e-14	42	3.22959e-12
297	1	29600001	29700000	10	1	10	1	4	1	8	1	12	1	18	1
298	1	29700001	29800000	2	1	32	4.83276e-08	4	1	18	1	16	1	20	1
299	1	29800001	29900000	14	1	14	1	6	1	8	1	18	1	14	1
300	1	29900001	30000000	12	1	6	1	6	1	2	1	4	1	4	1
301	1	30000001	30100000	12	1	6	1	20	1	0	1	8	1	8	1
302	1	30100001	30200000	4	1	2	1	10	1	14	1	0	1	2	1
303	1	30200001	30300000	6	1	8	1	10	1	0	1	24	1	0	1
304	1	30300001	30400000	6	1	12	1	2	1	24	0.00631149	36	1.02693e-06	14	1
305	1	30400001	30500000	12	1	14	1	10	1	26	0.000473255	8	1	2	1
306	1	30500001	30600000	44	9.41598e-06	20	0.507913	24	1	46	3.02445e-18	42	2.17768e-10	48	1.39153e-16
307	1	30600001	30700000	10	1	6	1	12	1	16	1	12	1	10	1
308	1	30700001	30800000	4	1	14	1	8	1	4	1	10	1	6	1
309	1	30800001	30900000	0	0.00960544	0	1	0	0.130921	0	1	0	1	0	1
310	1	30900001	31000000	2	1	0	1	2	1	0	1	6	1	4	1
311	1	31000001	31100000	22	1	22	0.0506033	16	1	2	1	20	1	22	1
312	1	31100001	31200000	10	1	16	1	2	1	16	1	22	1	22	1
313	1	31200001	31300000	9	1	16	1	2	1	14	1	14	1	18	1
314	1	31300001	31400000	0	0.00960544	0	1	12	1	2	1	8	1	4	1
315	1	31400001	31500000	28	1	10	1	10	1	12	1	10	1	26	0.01598
316	1	31500001	31600000	2	1	10	1	20	1	6	1	14	1	21	1
317	1	31600001	31700000	6	1	14	1	8	1	8	1	26	0.145185	14	1
318	1	31700001	31800000	2	1	6	1	9	1	6	1	4	1	4	1
319	1	31800001	31900000	18	1	18	1	8	1	4	1	0	1	10	1
320	1	31900001	32000000	14	1	24	0.0042497	14	1	4	1	16	1	12	1
321	1	32000001	32100000	6	1	6	1	6	1	6	1	16	1	12	1
322	1	32100001	32200000	20	1	24	0.0042497	38	3.86165e-05	24	0.00631149	20	1	18	1
323	1	32200001	32300000	12	1	4	1	4	1	6	1	8	1	12	1
324	1	32300001	32400000	30	1	14	1	12	1	14	1	14	1	24	0.147142
325	1	32400001	32500000	24	1	8	1	4	1	12	1	36	1.02693e-06	12	1
326	1	32500001	32600000	20	1	34	2.03243e-09	12	1	8	1	21	1	14	1
327	1	32600001	32700000	16	1	16	1	14	1	4	1	24	1	4	1
328	1	32700001	32800000	8	1	2	1	6	1	6	1	0	1	12	1
329	1	32800001	32900000	6	1	8	1	20	1	16	1	30	0.00183804	18	1
330	1	32900001	33000000	36	0.0365864	24	0.0042497	8	1	6	1	20	1	0	1
331	1	33000001	33100000	14	1	6	1	12	1	0	1	27	0.0512582	8	1
332	1	33100001	33200000	6	1	14	1	12	1	6	1	6	1	2	1
333	1	33200001	33300000	2	1	12	1	2	1	8	1	19	1	16	1
334	1	33300001	33400000	18	1	16	1	16	1	12	1	16	1	16	1
335	1	33400001	33500000	0	0.00960544	6	1	22	1	8	1	4	1	10	1
336	1	33500001	33600000	30	1	18	1	10	1	10	1	0	1	2	1
337	1	33600001	33700000	10	1	6	1	10	1	16	1	14	1	4	1
338	1	33700001	33800000	10	1	14	1	16	1	8	1	10	1	14	1
339	1	33800001	33900000	8	1	14	1	2	1	12	1	14	1	14	1
340	1	33900001	34000000	10	1	2	1	6	1	18	1	6	1	2	1
341	1	34000001	34100000	4	1	12	1	2	1	14	1	16	1	8	1
342	1	34100001	34200000	24	1	16	1	14	1	6	1	12	1	16	1
343	1	34200001	34300000	12	1	18	1	8	1	6	1	8	1	20	1
344	1	34300001	34400000	22	1	6	1	12	1	6	1	18	1	10	1
345	1	34400001	34500000	26	1	14	1	24	1	14	1	30	0.00183804	18	1
346	1	34500001	34600000	14	1	12	1	2	1	4	1	28	0.017477	12	1
347	1	34600001	34700000	22	1	8	1	16	1	18	1	24	1	32	8.87321e-06
348	1	34700001	34800000	60	1.48773e-14	32	4.83276e-08	42	3.09779e-07	34	3.77875e-09	70	1.02311e-31	58	1.49295e-24
349	1	34800001	34900000	0	0.00960544	0	1	2	1	0	1	2	1	0	1
350	1	34900001	35000000	4	1	0	1	0	0.130921	0	1	2	1	0	1
351	1	35000001	35100000	22	1	4	1	12	1	14	1	10	1	18	1
352	1	35100001	35200000	2	1	2	1	6	1	2	1	0	1	2	1
353	1	35200001	35300000	0	0.00960544	0	1	2	1	0	1	0	1	4	1
354	1	35300001	35400000	0	0.00960544	0	1	4	1	4	1	2	1	4	1
355	1	35400001	35500000	2	1	2	1	4	1	6	1	10	1	10	1
356	1	35500001	35600000	10	1	8	1	6	1	10	1	18	1	14	1
357	1	35600001	35700000	4	1	12	1	10	1	16	1	18	1	12	1
358	1	35700001	35800000	26	1	4	1	2	1	2	1	6	1	4	1
359	1	35800001	35900000	4	1	6	1	6	1	2	1	6	1	18	1
360	1	35900001	36000000	17	1	4	1	4	1	5	1	24	1	20	1
361	1	36000001	36100000	16	1	14	1	4	1	22	0.0718803	22	1	8	1
362	1	36100001	36200000	2	1	4	1	4	1	10	1	4	1	18	1
363	1	36200001	36300000	18	1	6	1	8	1	8	1	36	1.02693e-06	12	1
364	1	36300001	36400000	4	1	2	1	2	1	24	0.00631149	28	0.017477	20	1
365	1	36400001	36500000	20	1	8	1	14	1	14	1	6	1	18	1
366	1	36500001	36600000	2	1	16	1	4	1	12	1	12	1	8	1
367	1	36600001	36700000	2	1	12	1	18	1	14	1	14	1	18	1
368	1	36700001	36800000	22	1	22	0.0506033	28	1	19	1	10	1	20	1
369	1	36800001	36900000	22	1	12	1	4	1	2	1	24	1	24	0.147142
370	1	36900001	37000000	12	1	8	1	16	1	10	1	26	0.145185	2	1
371	1	37000001	37100000	6	1	11	1	4	1	42	4.79035e-15	64	1.16388e-26	58	1.49295e-24
372	1	37100001	37200000	36	0.0365864	6	1	24	1	10	1	6	1	20	1
373	1	37200001	37300000	14	1	8	1	16	1	8	1	6	1	4	1
374	1	37300001	37400000	14	1	8	1	4	1	10	1	30	0.00183804	15	1
375	1	37400001	37500000	4	1	14	1	2	1	12	1	10	1	6	1
376	1	37500001	37600000	12	1	6	1	2	1	6	1	18	1	8	1
377	1	37600001	37700000	8	1	12	1	20	1	8	1	16	1	16	1
378	1	37700001	37800000	6	1	8	1	12	1	16	1	16	1	28	0.00150062
379	1	37800001	37900000	29	1	14	1	8	1	2	1	22	1	25	0.0494113
380	1	37900001	38000000	16	1	10	1	14	1	12	1	6	1	2	1
381	1	38000001	38100000	14	1	12	1	6	1	6	1	6	1	6	1
382	1	38100001	38200000	26	1	12	1	26	1	2	1	8	1	10	1
383	1	38200001	38300000	10	1	6	1	2	1	8	1	14	1	4	1
384	1	38300001	38400000	2	1	8	1	2	1	18	1	8	1	38	1.66156e-09
385	1	38400001	38500000	10	1	20	0.507913	14	1	8	1	12	1	12	1
386	1	38500001	38600000	18	1	10	1	16	1	10	1	20	1	16	1
387	1	38600001	38700000	12	1	18	1	6	1	6	1	18	1	24	0.147142
388	1	38700001	38800000	24	1	14	1	14	1	10	1	10	1	22	1
389	1	38800001	38900000	6	1	8	1	6	1	6	1	5	1	25	0.0494113
390	1	38900001	39000000	30	1	6	1	6	1	12	1	10	1	10	1
391	1	39000001	39100000	14	1	8	1	6	1	2	1	12	1	10	1
392	1	39100001	39200000	20	1	6	1	12	1	4	1	4	1	2	1
393	1	39200001	39300000	6	1	24	0.0042497	12	1	8	1	18	1	24	0.147142
394	1	39300001	39400000	10	1	4	1	2	1	8	1	36	1.02693e-06	28	0.00150062
395	1	39400001	39500000	4	1	2	1	4	1	2	1	4	1	10	1
396	1	39500001	39600000	18	1	4	1	4	1	4	1	16	1	18	1
397	1	39600001	39700000	8	1	0	1	18	1	6	1	10	1	6	1
398	1	39700001	39800000	0	0.00960544	4	1	3	1	34	3.77875e-09	20	1	28	0.00150062
399	1	39800001	39900000	22	1	1	1	15	1	2	1	24	1	6	1
400	1	39900001	40000000	2	1	6	1	6	1	4	1	8	1	10	1
401	1	40000001	40100000	12	1	6	1	8	1	10	1	16	1	20	1
402	1	40100001	40200000	0	0.00960544	4	1	4	1	6	1	4	1	10	1
403	1	40200001	40300000	20	1	2	1	0	0.130921	6	1	2	1	10	1
404	1	40300001	40400000	2	1	6	1	0	0.130921	4	1	21	1	24	0.147142
405	1	40400001	40500000	24	1	2	1	0	0.130921	6	1	8	1	22	1
406	1	40500001	40600000	12	1	2	1	0	0.130921	0	1	16	1	14	1
407	1	40600001	40700000	10	1	8	1	34	0.00321053	24	0.00631149	32	0.000170261	18	1
408	1	40700001	40800000	2	1	18	1	24	1	0	1	14	1	26	0.01598
409	1	40800001	40900000	6	1	10	1	8	1	4	1	16	1	12	1
410	1	40900001	41000000	8	1	4	1	2	1	0	1	44	1.07238e-11	36	3.2408e-08
411	1	41000001	41100000	8	1	8	1	8	1	2	1	28	0.017477	4	1
412	1	41100001	41200000	34	0.2647	10	1	14	1	16	1	28	0.017477	20	1
413	1	41200001	41300000	14	1	6	1	6	1	2	1	8	1	12	1
414	1	41300001	41400000	8	1	5	1	2	1	10	1	16	1	4	1
415	1	41400001	41500000	18	1	16	1	8	1	20	0.690213	28	0.017477	48	1.39153e-16
416	1	41500001	41600000	10	1	12	1	22	1	10	1	14	1	12	1
417	1	41600001	41700000	16	1	2	1	4	1	4	1	8	1	6	1
418	1	41700001	41800000	10	1	12	1	4	1	14	1	6	1	19	1
419	1	41800001	41900000	22	1	2	1	12	1	12	1	34	1.39926e-05	10	1
420	1	41900001	42000000	18	1	30	1.01822e-06	12	1	12	1	12	1	6	1
421	1	42000001	42100000	10	1	4	1	12	1	6	1	12	1	20	1
422	1	42100001	42200000	20	1	14	1	10	1	8	1	28	0.017477	26	0.01598
423	1	42200001	42300000	16	1	14	1	12	1	0	1	4	1	14	1
424	1	42300001	42400000	38	0.00482361	12	1	8	1	2	1	13	1	22	1
425	1	42400001	42500000	8	1	4	1	4	1	8	1	20	1	4	1
426	1	42500001	42600000	20	1	10	1	26	1	4	1	10	1	18	1
427	1	42600001	42700000	28	1	14	1	14	1	4	1	20	1	22	1
428	1	42700001	42800000	20	1	4	1	14	1	0	1	0	1	6	1
429	1	42800001	42900000	2	1	2	1	16	1	0	1	0	1	8	1
430	1	42900001	43000000	12	1	10	1	8	1	8	1	20	1	8	1
431	1	43000001	43100000	2	1	2	1	30	0.235604	0	1	10	1	0	1
432	1	43100001	43200000	18	1	2	1	4	1	0	1	4	1	4	1
433	1	43200001	43300000	8	1	2	1	2	1	0	1	8	1	2	1
434	1	43300001	43400000	20	1	10	1	26	1	10	1	4	1	2	1
435	1	43400001	43500000	20	1	22	0.0506033	24	1	2	1	2	1	10	1
436	1	43500001	43600000	18	1	22	0.0506033	4	1	14	1	24	1	6	1
437	1	43600001	43700000	2	1	2	1	0	0.130921	2	1	4	1	2	1
438	1	43700001	43800000	16	1	4	1	2	1	10	1	14	1	0	1
439	1	43800001	43900000	16	1	8	1	12	1	12	1	2	1	0	1
440	1	43900001	44000000	12	1	4	1	4	1	8	1	6	1	10	1
441	1	44000001	44100000	14	1	6	1	12	1	2	1	8	1	0	1
442	1	44100001	44200000	60	1.48773e-14	44	5.39909e-17	44	2.41117e-08	10	1	4	1	0	1
443	1	44200001	44300000	18	1	12	1	10	1	0	1	1	1	5	1
444	1	44300001	44400000	12	1	6	1	0	0.130921	14	1	24	1	16	1
445	1	44400001	44500000	16	1	6	1	8	1	16	1	14	1	6	1
446	1	44500001	44600000	26	1	22	0.0506033	4	1	4	1	2	1	12	1
447	1	44600001	44700000	18	1	14	1	8	1	10	1	6	1	12	1
448	1	44700001	44800000	20	1	22	0.0506033	18	1	10	1	20	1	18	1
449	1	44800001	44900000	22	1	0	1	0	0.130921	28	3.06424e-05	26	0.145185	34	5.67593e-07
450	1	44900001	45000000	20	1	18	1	24	1	2	1	12	1	18	1
451	1	45000001	45100000	4	1	10	1	0	0.130921	2	1	0	1	4	1
452	1	45100001	45200000	18	1	14	1	2	1	80	1.75312e-50	114	1.31349e-74	82	1.68222e-46
453	1	45200001	45300000	6	1	0	1	0	0.130921	10	1	4	1	6	1
454	1	45300001	45400000	2	1	6	1	0	0.130921	0	1	2	1	6	1
455	1	45400001	45500000	4	1	2	1	2	1	4	1	22	1	18	1
456	1	45500001	45600000	18	1	2	1	4	1	16	1	24	1	16	1
457	1	45600001	45700000	12	1	10	1	8	1	16	1	12	1	12	1
458	1	45700001	45800000	20	1	6	1	8	1	8	1	10	1	14	1
459	1	45800001	45900000	2	1	4	1	0	0.130921	2	1	6	1	42	3.22959e-12
460	1	45900001	46000000	4	1	12	1	6	1	6	1	12	1	16	1
461	1	46000001	46100000	20	1	26	0.000304721	8	1	12	1	30	0.00183804	14	1
462	1	46100001	46200000	14	1	12	1	6	1	14	1	20	1	24	0.147142
463	1	46200001	46300000	14	1	14	1	6	1	8	1	12	1	20	1
464	1	46300001	46400000	18	1	2	1	2	1	30	1.72994e-06	8	1	14	1
465	1	46400001	46500000	8	1	6	1	8	1	22	0.0718803	14	1	10	1
466	1	46500001	46600000	14	1	4	1	4	1	22	0.0718803	16	1	16	1
467	1	46600001	46700000	10	1	4	1	26	1	2	1	8	1	16	1
468	1	46700001	46800000	8	1	2	1	2	1	2	1	2	1	16	1
469	1	46800001	46900000	12	1	4	1	2	1	2	1	4	1	10	1
470	1	46900001	47000000	12	1	4	1	2	1	12	1	24	1	18	1
471	1	47000001	47100000	4	1	16	1	14	1	14	1	14	1	10	1
472	1	47100001	47200000	22	1	18	1	8	1	20	0.690213	8	1	26	0.01598
473	1	47200001	47300000	14	1	7	1	8	1	4	1	18	1	0	1
474	1	47300001	47400000	8	1	20	0.507913	6	1	6	1	6	1	8	1
475	1	47400001	47500000	4	1	2	1	0	0.130921	12	1	16	1	22	1
476	1	47500001	47600000	10	1	16	1	6	1	18	1	30	0.00183804	20	1
477	1	47600001	47700000	0	0.00960544	14	1	4	1	14	1	20	1	14	1
478	1	47700001	47800000	0	0.00960544	0	1	6	1	6	1	24	1	16	1
479	1	47800001	47900000	12	1	4	1	0	0.130921	2	1	26	0.145185	6	1
480	1	47900001	48000000	8	1	12	1	8	1	28	3.06424e-05	24	1	8	1
481	1	48000001	48100000	12	1	0	1	4	1	22	0.0718803	26	0.145185	28	0.00150062
482	1	48100001	48200000	8	1	17	1	0	0.130921	8	1	10	1	34	5.67593e-07
483	1	48200001	48300000	10	1	8	1	2	1	32	8.589e-08	54	8.81007e-19	58	1.49295e-24
484	1	48300001	48400000	8	1	0	1	2	1	16	1	14	1	12	1
485	1	48400001	48500000	2	1	10	1	4	1	10	1	10	1	16	1
486	1	48500001	48600000	14	1	10	1	2	1	16	1	12	1	16	1
487	1	48600001	48700000	6	1	12	1	12	1	34	3.77875e-09	18	1	34	5.67593e-07
488	1	48700001	48800000	10	1	14	1	12	1	2	1	4	1	2	1
489	1	48800001	48900000	4	1	0	1	0	0.130921	8	1	24	1	14	1
490	1	48900001	49000000	0	0.00960544	0	1	6	1	6	1	14	1	34	5.67593e-07
491	1	49000001	49100000	0	0.00960544	0	1	0	0.130921	8	1	12	1	20	1
492	1	49100001	49200000	6	1	4	1	0	0.130921	18	1	18	1	6	1
493	1	49200001	49300000	6	1	10	1	4	1	10	1	20	1	22	1
494	1	49300001	49400000	4	1	20	0.507913	6	1	4	1	10	1	4	1
495	1	49400001	49500000	8	1	2	1	6	1	8	1	20	1	18	1
496	1	49500001	49600000	6	1	4	1	8	1	0	1	18	1	16	1
497	1	49600001	49700000	6	1	4	1	0	0.130921	2	1	24	1	30	0.000122998
498	1	49700001	49800000	0	0.00960544	12	1	36	0.000371328	4	1	18	1	20	1
499	1	49800001	49900000	4	1	0	1	4	1	6	1	26	0.145185	12	1
500	1	49900001	50000000	0	0.00960544	8	1	2	1	6	1	30	0.00183804	0	1
501	1	50000001	50100000	20	1	0	1	2	1	0	1	10	1	0	1
502	1	50100001	50200000	12	1	8	1	6	1	2	1	2	1	2	1
503	1	50200001	50300000	6	1	14	1	0	0.130921	20	0.690213	8	1	10	1
504	1	50300001	50400000	4	1	10	1	0	0.130921	2	1	12	1	8	1
505	1	50400001	50500000	16	1	0	1	4	1	2	1	2	1	12	1
506	1	50500001	50600000	4	1	4	1	6	1	22	0.0718803	10	1	20	1
507	1	50600001	50700000	18	1	6	1	4	1	4	1	16	1	4	1
508	1	50700001	50800000	8	1	0	1	4	1	40	1.66125e-13	38	6.77018e-08	46	4.32724e-15
509	1	50800001	50900000	16	1	2	1	4	1	6	1	16	1	18	1
510	1	50900001	51000000	0	0.00960544	0	1	0	0.130921	6	1	20	1	20	1
511	1	51000001	51100000	6	1	7	1	5	1	24	0.00631149	28	0.017477	16	1
512	1	51100001	51200000	2	1	10	1	4	1	6	1	2	1	2	1
513	1	51200001	51300000	6	1	4	1	4	1	10	1	12	1	6	1
514	1	51300001	51400000	2	1	8	1	0	0.130921	4	1	0	1	6	1
515	1	51400001	51500000	14	1	2	1	10	1	8	1	6	1	4	1
516	1	51500001	51600000	10	1	8	1	2	1	10	1	12	1	10	1
517	1	51600001	51700000	16	1	6	1	2	1	4	1	18	1	0	1
518	1	51700001	51800000	18	1	2	1	0	0.130921	2	1	16	1	6	1
519	1	51800001	51900000	26	1	0	1	6	1	0	1	6	1	0	1
520	1	51900001	52000000	10	1	0	1	0	0.130921	6	1	4	1	16	1
521	1	52000001	52100000	0	0.00960544	0	1	0	0.130921	6	1	6	1	16	1
522	1	52100001	52200000	20	1	0	1	14	1	0	1	6	1	6	1
523	1	52200001	52300000	8	1	0	1	2	1	8	1	14	1	14	1
524	1	52300001	52400000	30	1	24	0.0042497	20	1	22	0.0718803	20	1	40	7.69084e-11
525	1	52400001	52500000	6	1	0	1	2	1	10	1	16	1	12	1
526	1	52500001	52600000	16	1	22	0.0506033	4	1	8	1	22	1	16	1
527	1	52600001	52700000	10	1	16	1	0	0.130921	8	1	24	1	8	1
528	1	52700001	52800000	33	0.516814	16	1	40	3.62959e-06	8	1	8	1	8	1
529	1	52800001	52900000	4	1	4	1	5	1	4	1	0	1	4	1
530	1	52900001	53000000	10	1	2	1	0	0.130921	0	1	14	1	4	1
531	1	53000001	53100000	28	1	6	1	4	1	2	1	4	1	12	1
532	1	53100001	53200000	16	1	4	1	8	1	0	1	26	0.145185	12	1
533	1	53200001	53300000	10	1	0	1	4	1	22	0.0718803	0	1	14	1
534	1	53300001	53400000	8	1	10	1	2	1	0	1	14	1	0	1
535	1	53400001	53500000	6	1	2	1	0	0.130921	0	1	10	1	8	1
536	1	53500001	53600000	12	1	6	1	4	1	19	1	36	1.02693e-06	52	1.1299e-19
537	1	53600001	53700000	14	1	24	0.0042497	6	1	14	1	12	1	10	1
538	1	53700001	53800000	12	1	4	1	6	1	6	1	18	1	18	1
539	1	53800001	53900000	8	1	4	1	18	1	4	1	30	0.00183804	12	1
540	1	53900001	54000000	22	1	12	1	22	1	4	1	10	1	16	1
541	1	54000001	54100000	20	1	6	1	8	1	2	1	6	1	22	1
542	1	54100001	54200000	10	1	18	1	10	1	8	1	6	1	16	1
543	1	54200001	54300000	28	1	16	1	2	1	12	1	4	1	18	1
544	1	54300001	54400000	30	1	34	2.03243e-09	22	1	42	4.79035e-15	22	1	46	4.32724e-15
545	1	54400001	54500000	43	2.82143e-05	22	0.0506033	16	1	12	1	12	1	18	1
546	1	54500001	54600000	34	0.2647	34	2.03243e-09	32	0.0248186	34	3.77875e-09	30	0.00183804	30	0.000122998
547	1	54600001	54700000	24	1	10	1	22	1	12	1	8	1	14	1
548	1	54700001	54800000	26	1	36	7.62513e-11	40	3.62959e-06	108	6.03171e-82	122	2.69357e-83	120	3.19217e-87
549	1	54800001	54900000	217	4.94344e-163	229	1.44408e-249	233	2.60401e-200	173	4.31194e-166	160	1.95647e-127	150	3.58769e-123
550	1	54900001	55000000	16	1	12	1	2	1	22	0.0718803	30	0.00183804	16	1
551	1	55000001	55100000	10	1	10	1	14	1	4	1	22	1	22	1
552	1	55100001	55200000	16	1	10	1	8	1	22	0.0718803	32	0.000170261	38	1.66156e-09
553	1	55200001	55300000	20	1	18	1	2	1	0	1	12	1	20	1
554	1	55300001	55400000	44	9.41598e-06	46	1.24008e-18	36	0.000371328	10	1	8	1	6	1
555	1	55400001	55500000	44	9.41598e-06	34	2.03243e-09	42	3.09779e-07	18	1	12	1	22	1
556	1	55500001	55600000	4	1	0	1	2	1	10	1	34	1.39926e-05	30	0.000122998
557	1	55600001	55700000	629	0	653	0	579	0	4	1	6	1	12	1
558	1	55700001	55800000	94	7.0674e-39	58	3.39768e-29	60	1.78532e-18	142	2.46507e-124	94	5.48467e-54	152	1.1477e-125
559	1	55800001	55900000	16	1	6	1	6	1	4	1	8	1	0	1
560	1	55900001	56000000	0	0.00960544	8	1	0	0.130921	0	1	6	1	2	1
561	1	56000001	56100000	8	1	8	1	6	1	0	1	18	1	8	1
562	1	56100001	56200000	22	1	4	1	2	1	6	1	10	1	28	0.00150062
563	1	56200001	56300000	4	1	20	0.507913	0	0.130921	0	1	20	1	12	1
564	1	56300001	56400000	4	1	10	1	22	1	38	5.22505e-12	34	1.39926e-05	12	1
565	1	56400001	56500000	6	1	6	1	8	1	32	8.589e-08	28	0.017477	34	5.67593e-07
566	1	56500001	56600000	14	1	10	1	8	1	10	1	22	1	14	1
567	1	56600001	56700000	36	0.0365864	26	0.000304721	20	1	34	3.77875e-09	16	1	22	1
568	1	56700001	56800000	0	0.00960544	2	1	0	0.130921	0	1	0	1	0	1
569	1	56800001	56900000	0	0.00960544	0	1	16	1	2	1	16	1	0	1
570	1	56900001	57000000	8	1	10	1	6	1	0	1	2	1	0	1
571	1	57000001	57100000	2	1	4	1	2	1	0	1	4	1	0	1
572	1	57100001	57200000	0	0.00960544	0	1	0	0.130921	0	1	0	1	0	1
573	1	57200001	57300000	2	1	4	1	2	1	0	1	16	1	2	1
574	1	57300001	57400000	36	0.0365864	32	4.83276e-08	36	0.000371328	40	1.66125e-13	54	8.81007e-19	60	3.07142e-26
575	1	57400001	57500000	42	8.26716e-05	32	4.83276e-08	18	1	36	1.48315e-10	30	0.00183804	26	0.01598
576	1	57500001	57600000	37	0.0173475	34	2.03243e-09	16	1	24	0.00631149	48	2.00059e-14	28	0.00150062
577	1	57600001	57700000	16	1	12	1	2	1	10	1	28	0.017477	28	0.00150062
578	1	57700001	57800000	28	1	36	7.62513e-11	18	1	6	1	2	1	2	1
579	1	57800001	57900000	8	1	0	1	4	1	8	1	16	1	22	1
580	1	57900001	58000000	231	1.5633e-179	215	1.72571e-228	213	4.17534e-175	217	2.10532e-229	215	4.54896e-198	225	1.60969e-223
581	1	58000001	58100000	14	1	8	1	6	1	12	1	8	1	4	1
582	1	58100001	58200000	0	0.00960544	0	1	0	0.130921	12	1	14	1	6	1
583	1	58200001	58300000	0	0.00960544	0	1	0	0.130921	4	1	0	1	12	1
584	1	58300001	58400000	0	0.00960544	0	1	0	0.130921	6	1	14	1	22	1
585	1	58400001	58500000	0	0.00960544	0	1	0	0.130921	12	1	30	0.00183804	10	1
586	1	58500001	58600000	8	1	14	1	6	1	6	1	2	1	10	1
587	1	58600001	58700000	244	3.49998e-195	268	3.65146857831792e-310	246	4.2729e-217	68	3.21552e-38	68	5.2566e-30	64	1.06969e-29
588	1	58700001	58800000	116	1.32702e-57	103	5.08026e-77	100	4.79651e-51	2	1	0	1	2	1
589	1	58800001	58900000	132	2.24088e-72	158	4.74862e-147	122	3.85932e-72	20	0.690213	8	1	12	1
590	1	58900001	59000000	38	0.00482361	40	7.80243e-14	16	1	14	1	26	0.145185	6	1
591	1	59000001	59100000	98	3.94063e-42	34	2.03243e-09	52	3.7941e-13	14	1	32	0.000170261	22	1
592	1	59100001	59200000	323	3.24502e-296	322	0	322	0	170	6.13681e-162	192	1.09316e-167	158	3.21628e-133
593	1	59200001	59300000	40	0.00066241	20	0.507913	18	1	18	1	56	2.68007e-20	14	1
594	1	59300001	59400000	26	1	28	1.88648e-05	32	0.0248186	20	0.690213	24	1	20	1
595	1	59400001	59500000	26	1	14	1	10	1	16	1	6	1	6	1
596	2	1	100000	14	1	5	1	11	1	16	1	13	1	11	1
597	2	100001	200000	8	1	3	1	8	1	4	1	7	1	3	1
598	2	200001	300000	8	1	10	1	11	1	6	1	4	1	7	1
599	2	300001	400000	38	0.00482361	34	2.03243e-09	28	1	20	0.690213	25	0.396677	29	0.00043675
600	2	400001	500000	8	1	13	1	12	1	12	1	15	1	3	1
601	2	500001	600000	5	1	6	1	7	1	7	1	5	1	7	1
602	2	600001	700000	2	1	5	1	7	1	2	1	2	1	1	1
603	2	700001	800000	10	1	8	1	6	1	8	1	11	1	10	1
604	2	800001	900000	8	1	9	1	0	0.130921	6	1	6	1	12	1
605	2	900001	1000000	18	1	17	1	16	1	0	1	12	1	13	1
606	2	1000001	1100000	20	1	3	1	4	1	3	1	8	1	8	1
607	2	1100001	1200000	1	0.154354	12	1	9	1	3	1	10	1	5	1
608	2	1200001	1300000	7	1	1	1	5	1	13	1	5	1	3	1
609	2	1300001	1400000	10	1	1	1	1	1	0	1	4	1	0	1
610	2	1400001	1500000	5	1	3	1	10	1	1	1	2	1	1	1
611	2	1500001	1600000	4	1	9	1	7	1	8	1	8	1	5	1
612	2	1600001	1700000	5	1	3	1	13	1	8	1	8	1	7	1
613	2	1700001	1800000	9	1	7	1	17	1	11	1	15	1	4	1
614	2	1800001	1900000	11	1	9	1	6	1	15	1	9	1	11	1
615	2	1900001	2000000	20	1	15	1	5	1	11	1	3	1	2	1
616	2	2000001	2100000	8	1	12	1	4	1	7	1	4	1	13	1
617	2	2100001	2200000	4	1	9	1	7	1	7	1	5	1	7	1
618	2	2200001	2300000	2	1	2	1	2	1	5	1	2	1	5	1
619	2	2300001	2400000	11	1	3	1	7	1	1	1	2	1	5	1
620	2	2400001	2500000	7	1	2	1	3	1	13	1	9	1	4	1
621	2	2500001	2600000	0	0.00960544	4	1	8	1	2	1	6	1	2	1
622	2	2600001	2700000	4	1	5	1	2	1	3	1	6	1	5	1
623	2	2700001	2800000	0	0.00960544	5	1	5	1	4	1	6	1	7	1
624	2	2800001	2900000	3	1	0	1	4	1	1	1	18	1	6	1
625	2	2900001	3000000	10	1	2	1	0	0.130921	1	1	2	1	3	1
626	2	3000001	3100000	18	1	10	1	12	1	32	8.589e-08	39	1.67259e-08	35	1.37513e-07
627	2	3100001	3200000	6	1	6	1	1	1	13	1	20	1	12	1
628	2	3200001	3300000	9	1	3	1	4	1	35	7.59087e-10	31	0.000568095	25	0.0494113
629	2	3300001	3400000	3	1	5	1	0	0.130921	4	1	4	1	6	1
630	2	3400001	3500000	6	1	1	1	1	1	2	1	5	1	16	1
631	2	3500001	3600000	10	1	5	1	0	0.130921	3	1	1	1	10	1
632	2	3600001	3700000	0	0.00960544	1	1	5	1	0	1	0	1	2	1
633	2	3700001	3800000	1	0.154354	3	1	0	0.130921	3	1	3	1	11	1
634	2	3800001	3900000	9	1	3	1	2	1	1	1	8	1	9	1
635	2	3900001	4000000	6	1	1	1	1	1	4	1	5	1	3	1
636	2	4000001	4100000	0	0.00960544	1	1	2	1	0	1	5	1	1	1
637	2	4100001	4200000	0	0.00960544	5	1	11	1	10	1	6	1	8	1
638	2	4200001	4300000	9	1	0	1	1	1	12	1	17	1	17	1
639	2	4300001	4400000	3	1	1	1	9	1	16	1	7	1	10	1
640	2	4400001	4500000	3	1	3	1	6	1	9	1	6	1	16	1
641	2	4500001	4600000	10	1	7	1	15	1	9	1	16	1	3	1
642	2	4600001	4700000	0	0.00960544	0	1	0	0.130921	0	1	4	1	7	1
643	2	4700001	4800000	0	0.00960544	5	1	6	1	2	1	9	1	3	1
644	2	4800001	4900000	3	1	2	1	3	1	3	1	2	1	5	1
645	2	4900001	5000000	3	1	0	1	1	1	6	1	4	1	11	1
646	2	5000001	5100000	2	1	0	1	8	1	2	1	5	1	0	1
647	2	5100001	5200000	14	1	10	1	2	1	3	1	11	1	12	1
648	2	5200001	5300000	0	0.00960544	6	1	10	1	11	1	23	1	26	0.01598
649	2	5300001	5400000	0	0.00960544	0	1	2	1	11	1	20	1	11	1
650	2	5400001	5500000	6	1	14	1	0	0.130921	13	1	15	1	9	1
651	2	5500001	5600000	12	1	2	1	13	1	0	1	3	1	1	1
652	2	5600001	5700000	14	1	12	1	2	1	1	1	3	1	1	1
653	2	5700001	5800000	14	1	21	0.163923	13	1	25	0.00176144	25	0.396677	42	3.22959e-12
654	2	5800001	5900000	3	1	7	1	16	1	20	0.690213	8	1	7	1
655	2	5900001	6000000	5	1	4	1	0	0.130921	0	1	7	1	6	1
656	2	6000001	6100000	6	1	9	1	4	1	5	1	14	1	2	1
657	2	6100001	6200000	7	1	9	1	2	1	8	1	2	1	8	1
658	2	6200001	6300000	14	1	13	1	19	1	26	0.000473255	30	0.00183804	16	1
659	2	6300001	6400000	3	1	1	1	3	1	0	1	2	1	0	1
660	2	6400001	6500000	7	1	5	1	0	0.130921	1	1	3	1	1	1
661	2	6500001	6600000	25	1	26	0.000304721	12	1	15	1	19	1	13	1
662	2	6600001	6700000	3	1	7	1	7	1	7	1	7	1	6	1
663	2	6700001	6800000	11	1	3	1	6	1	3	1	5	1	6	1
664	2	6800001	6900000	1	0.154354	1	1	2	1	0	1	5	1	3	1
665	2	6900001	7000000	15	1	3	1	0	0.130921	5	1	6	1	2	1
666	2	7000001	7100000	1	0.154354	1	1	0	0.130921	2	1	4	1	0	1
667	2	7100001	7200000	6	1	0	1	1	1	10	1	4	1	5	1
668	2	7200001	7300000	6	1	0	1	7	1	4	1	9	1	3	1
669	2	7300001	7400000	1	0.154354	0	1	0	0.130921	1	1	6	1	4	1
670	2	7400001	7500000	2	1	14	1	3	1	25	0.00176144	17	1	29	0.00043675
671	2	7500001	7600000	11	1	9	1	13	1	9	1	11	1	5	1
672	2	7600001	7700000	6	1	1	1	6	1	4	1	3	1	8	1
673	2	7700001	7800000	7	1	5	1	9	1	1	1	5	1	8	1
674	2	7800001	7900000	10	1	10	1	3	1	4	1	3	1	1	1
675	2	7900001	8000000	8	1	4	1	10	1	7	1	10	1	10	1
676	2	8000001	8100000	6	1	1	1	5	1	6	1	9	1	14	1
677	2	8100001	8200000	1	0.154354	5	1	5	1	1	1	8	1	3	1
678	2	8200001	8300000	1	0.154354	2	1	2	1	8	1	8	1	14	1
679	2	8300001	8400000	11	1	2	1	13	1	0	1	3	1	17	1
680	2	8400001	8500000	7	1	1	1	0	0.130921	2	1	6	1	11	1
681	2	8500001	8600000	0	0.00960544	11	1	2	1	2	1	7	1	4	1
682	2	8600001	8700000	2	1	4	1	5	1	11	1	10	1	6	1
683	2	8700001	8800000	11	1	3	1	1	1	2	1	7	1	8	1
684	2	8800001	8900000	4	1	5	1	5	1	2	1	6	1	4	1
685	2	8900001	9000000	7	1	15	1	4	1	7	1	9	1	14	1
686	2	9000001	9100000	11	1	4	1	8	1	4	1	8	1	14	1
687	2	9100001	9200000	7	1	0	1	3	1	1	1	10	1	4	1
688	2	9200001	9300000	7	1	7	1	2	1	2	1	9	1	3	1
689	2	9300001	9400000	7	1	1	1	0	0.130921	1	1	8	1	1	1
690	2	9400001	9500000	6	1	11	1	5	1	1	1	2	1	8	1
691	2	9500001	9600000	20	1	16	1	16	1	17	1	31	0.000568095	16	1
692	2	9600001	9700000	2	1	5	1	1	1	2	1	5	1	7	1
693	2	9700001	9800000	5	1	0	1	0	0.130921	0	1	2	1	4	1
694	2	9800001	9900000	13	1	11	1	5	1	10	1	6	1	6	1
695	2	9900001	10000000	13	1	5	1	4	1	0	1	4	1	1	1
696	2	10000001	10100000	16	1	6	1	1	1	5	1	2	1	2	1
697	2	10100001	10200000	6	1	7	1	7	1	5	1	5	1	3	1
698	2	10200001	10300000	3	1	5	1	5	1	1	1	13	1	17	1
699	2	10300001	10400000	7	1	1	1	3	1	0	1	2	1	2	1
700	2	10400001	10500000	23	1	16	1	38	3.86165e-05	19	1	28	0.017477	29	0.00043675
701	2	10500001	10600000	1	0.154354	1	1	1	1	4	1	5	1	0	1
702	2	10600001	10700000	9	1	3	1	6	1	6	1	10	1	12	1
703	2	10700001	10800000	4	1	17	1	7	1	3	1	6	1	9	1
704	2	10800001	10900000	10	1	13	1	6	1	8	1	8	1	6	1
705	2	10900001	11000000	6	1	13	1	2	1	5	1	7	1	5	1
706	2	11000001	11100000	11	1	3	1	1	1	3	1	4	1	10	1
707	2	11100001	11200000	16	1	0	1	5	1	1	1	1	1	1	1
708	2	11200001	11300000	2	1	7	1	6	1	3	1	6	1	14	1
709	2	11300001	11400000	12	1	7	1	5	1	7	1	11	1	5	1
710	2	11400001	11500000	36	0.0365864	37	1.41776e-11	34	0.00321053	33	1.82817e-08	50	7.63329e-16	34	5.67593e-07
711	2	11500001	11600000	0	0.00960544	2	1	6	1	10	1	8	1	15	1
712	2	11600001	11700000	6	1	2	1	2	1	2	1	7	1	5	1
713	2	11700001	11800000	7	1	6	1	8	1	7	1	10	1	11	1
714	2	11800001	11900000	11	1	5	1	10	1	4	1	8	1	16	1
715	2	11900001	12000000	12	1	6	1	13	1	3	1	14	1	6	1
716	2	12000001	12100000	3	1	2	1	1	1	4	1	2	1	27	0.00498369
717	2	12100001	12200000	10	1	5	1	2	1	2	1	11	1	4	1
718	2	12200001	12300000	11	1	4	1	6	1	5	1	11	1	3	1
719	2	12300001	12400000	3	1	6	1	11	1	0	1	9	1	8	1
720	2	12400001	12500000	6	1	4	1	6	1	9	1	6	1	18	1
721	2	12500001	12600000	10	1	4	1	3	1	10	1	11	1	9	1
722	2	12600001	12700000	1	0.154354	7	1	2	1	1	1	4	1	3	1
723	2	12700001	12800000	214	1.51305e-159	215	1.72571e-228	206	1.79759e-166	4	1	10	1	0	1
724	2	12800001	12900000	20	1	4	1	9	1	0	1	3	1	4	1
725	2	12900001	13000000	3	1	3	1	6	1	4	1	2	1	10	1
726	2	13000001	13100000	8	1	3	1	6	1	6	1	4	1	5	1
727	2	13100001	13200000	4	1	1	1	2	1	0	1	1	1	3	1
728	2	13200001	13300000	10	1	9	1	6	1	15	1	12	1	10	1
729	2	13300001	13400000	14	1	9	1	6	1	15	1	8	1	13	1
730	2	13400001	13500000	5	1	4	1	3	1	2	1	5	1	15	1
731	2	13500001	13600000	10	1	13	1	13	1	17	1	10	1	11	1
732	2	13600001	13700000	5	1	4	1	5	1	2	1	6	1	6	1
733	2	13700001	13800000	2	1	4	1	3	1	0	1	1	1	1	1
734	2	13800001	13900000	5	1	0	1	7	1	0	1	3	1	4	1
735	2	13900001	14000000	14	1	2	1	4	1	57	8.92893e-28	67	3.68715e-29	59	2.15932e-25
736	2	14000001	14100000	44	9.41598e-06	53	1.18927e-24	44	2.41117e-08	88	4.26544e-59	97	5.67816e-57	92	1.34436e-56
737	2	14100001	14200000	3	1	1	1	2	1	1	1	5	1	2	1
738	2	14200001	14300000	9	1	3	1	2	1	4	1	5	1	5	1
739	2	14300001	14400000	5	1	2	1	7	1	2	1	2	1	0	1
740	2	14400001	14500000	70	5.1538e-21	61	5.18899e-32	60	1.78532e-18	2	1	2	1	5	1
741	2	14500001	14600000	56	3.66454e-12	53	1.18927e-24	59	8.78638e-18	6	1	3	1	1	1
742	2	14600001	14700000	8	1	9	1	8	1	12	1	19	1	15	1
743	2	14700001	14800000	13	1	14	1	12	1	13	1	14	1	8	1
744	2	14800001	14900000	3	1	4	1	3	1	5	1	2	1	4	1
745	2	14900001	15000000	14	1	4	1	9	1	18	1	26	0.145185	17	1
746	2	15000001	15100000	3	1	5	1	0	0.130921	3	1	1	1	4	1
747	2	15100001	15200000	1	0.154354	10	1	3	1	3	1	7	1	17	1
748	2	15200001	15300000	0	0.00960544	6	1	7	1	0	1	6	1	10	1
749	2	15300001	15400000	7	1	11	1	0	0.130921	5	1	4	1	5	1
750	2	15400001	15500000	11	1	5	1	8	1	9	1	6	1	8	1
751	2	15500001	15600000	4	1	1	1	4	1	5	1	3	1	9	1
752	2	15600001	15700000	18	1	1	1	4	1	5	1	4	1	10	1
753	2	15700001	15800000	8	1	3	1	4	1	2	1	5	1	7	1
754	2	15800001	15900000	3	1	0	1	3	1	4	1	6	1	1	1
755	2	15900001	16000000	0	0.00960544	1	1	0	0.130921	10	1	7	1	10	1
756	2	16000001	16100000	3	1	1	1	0	0.130921	9	1	15	1	8	1
757	2	16100001	16200000	9	1	8	1	0	0.130921	6	1	4	1	7	1
758	2	16200001	16300000	3	1	0	1	0	0.130921	3	1	11	1	6	1
759	2	16300001	16400000	6	1	2	1	0	0.130921	2	1	25	0.396677	2	1
760	2	16400001	16500000	4	1	3	1	0	0.130921	10	1	19	1	7	1
761	2	16500001	16600000	3	1	4	1	2	1	3	1	11	1	10	1
762	2	16600001	16700000	5	1	4	1	0	0.130921	7	1	14	1	21	1
763	2	16700001	16800000	4	1	1	1	2	1	2	1	5	1	2	1
764	2	16800001	16900000	0	0.00960544	3	1	7	1	6	1	11	1	15	1
765	2	16900001	17000000	7	1	0	1	1	1	3	1	3	1	14	1
766	2	17000001	17100000	3	1	5	1	0	0.130921	19	1	3	1	5	1
767	2	17100001	17200000	4	1	0	1	1	1	3	1	4	1	5	1
768	2	17200001	17300000	8	1	0	1	2	1	2	1	7	1	2	1
769	2	17300001	17400000	5	1	1	1	5	1	6	1	7	1	8	1
770	2	17400001	17500000	1	0.154354	6	1	0	0.130921	6	1	1	1	5	1
771	2	17500001	17600000	5	1	2	1	0	0.130921	4	1	6	1	14	1
772	2	17600001	17700000	2	1	7	1	1	1	1	1	4	1	15	1
773	2	17700001	17800000	5	1	2	1	6	1	0	1	5	1	12	1
774	2	17800001	17900000	5	1	0	1	3	1	6	1	10	1	10	1
775	2	17900001	18000000	5	1	0	1	4	1	5	1	4	1	6	1
776	2	18000001	18100000	0	0.00960544	0	1	0	0.130921	10	1	2	1	10	1
777	2	18100001	18200000	2	1	7	1	2	1	1	1	8	1	6	1
778	2	18200001	18300000	1	0.154354	7	1	0	0.130921	2	1	8	1	5	1
779	2	18300001	18400000	3	1	0	1	0	0.130921	9	1	5	1	3	1
780	2	18400001	18500000	4	1	0	1	0	0.130921	3	1	10	1	6	1
781	2	18500001	18600000	6	1	1	1	2	1	5	1	6	1	4	1
782	2	18600001	18700000	3	1	3	1	2	1	6	1	13	1	2	1
783	2	18700001	18800000	14	1	0	1	1	1	10	1	21	1	10	1
784	2	18800001	18900000	9	1	3	1	0	0.130921	9	1	17	1	12	1
785	2	18900001	19000000	0	0.00960544	1	1	3	1	11	1	5	1	8	1
786	2	19000001	19100000	4	1	3	1	2	1	10	1	16	1	10	1
787	2	19100001	19200000	3	1	0	1	4	1	3	1	7	1	11	1
788	2	19200001	19300000	3	1	2	1	1	1	14	1	21	1	11	1
789	2	19300001	19400000	0	0.00960544	3	1	4	1	6	1	8	1	4	1
790	2	19400001	19500000	18	1	15	1	16	1	10	1	14	1	6	1
791	2	19500001	19600000	2	1	2	1	1	1	48	6.67443e-20	50	7.63329e-16	46	4.32724e-15
792	2	19600001	19700000	0	0.00960544	2	1	1	1	7	1	7	1	6	1
793	2	19700001	19800000	2	1	5	1	6	1	9	1	22	1	8	1
794	2	19800001	19900000	11	1	1	1	0	0.130921	1	1	9	1	7	1
795	2	19900001	20000000	0	0.00960544	6	1	0	0.130921	1	1	6	1	11	1
796	2	20000001	20100000	0	0.00960544	2	1	1	1	4	1	16	1	14	1
797	2	20100001	20200000	1	0.154354	5	1	0	0.130921	5	1	15	1	4	1
798	2	20200001	20300000	0	0.00960544	4	1	0	0.130921	1	1	4	1	6	1
799	2	20300001	20400000	6	1	0	1	0	0.130921	4	1	8	1	4	1
800	2	20400001	20500000	7	1	3	1	1	1	8	1	4	1	3	1
801	2	20500001	20600000	14	1	18	1	19	1	15	1	12	1	16	1
802	2	20600001	20700000	10	1	1	1	6	1	4	1	8	1	5	1
803	2	20700001	20800000	1	0.154354	3	1	1	1	6	1	4	1	5	1
804	2	20800001	20900000	2	1	1	1	6	1	6	1	15	1	9	1
805	2	20900001	21000000	13	1	7	1	7	1	4	1	8	1	8	1
806	2	21000001	21100000	11	1	9	1	18	1	6	1	20	1	8	1
807	2	21100001	21200000	11	1	1	1	8	1	13	1	5	1	1	1
808	2	21200001	21300000	17	1	4	1	4	1	0	1	7	1	3	1
809	2	21300001	21400000	2	1	11	1	2	1	10	1	9	1	19	1
810	2	21400001	21500000	5	1	7	1	8	1	3	1	6	1	4	1
811	2	21500001	21600000	0	0.00960544	5	1	3	1	9	1	12	1	0	1
812	2	21600001	21700000	9	1	1	1	3	1	2	1	3	1	1	1
813	2	21700001	21800000	7	1	2	1	15	1	5	1	11	1	4	1
814	2	21800001	21900000	2	1	4	1	2	1	2	1	7	1	11	1
815	2	21900001	22000000	11	1	11	1	5	1	9	1	11	1	11	1
816	2	22000001	22100000	3	1	4	1	2	1	7	1	6	1	7	1
817	2	22100001	22200000	4	1	3	1	2	1	0	1	7	1	1	1
818	2	22200001	22300000	10	1	3	1	7	1	0	1	9	1	0	1
819	2	22300001	22400000	25	1	28	1.88648e-05	32	0.0248186	33	1.82817e-08	24	1	29	0.00043675
820	2	22400001	22500000	7	1	2	1	1	1	4	1	2	1	5	1
821	2	22500001	22600000	3	1	2	1	2	1	8	1	10	1	4	1
822	2	22600001	22700000	9	1	5	1	3	1	2	1	4	1	3	1
823	2	22700001	22800000	5	1	2	1	8	1	6	1	7	1	1	1
824	2	22800001	22900000	8	1	3	1	1	1	3	1	3	1	1	1
825	2	22900001	23000000	2	1	8	1	5	1	0	1	4	1	1	1
826	2	23000001	23100000	4	1	4	1	5	1	2	1	10	1	8	1
827	2	23100001	23200000	4	1	2	1	5	1	1	1	5	1	1	1
828	2	23200001	23300000	1	0.154354	5	1	6	1	8	1	10	1	5	1
829	2	23300001	23400000	0	0.00960544	3	1	6	1	5	1	8	1	2	1
830	2	23400001	23500000	8	1	11	1	4	1	6	1	7	1	4	1
831	2	23500001	23600000	0	0.00960544	1	1	0	0.130921	1	1	1	1	0	1
832	2	23600001	23700000	2	1	3	1	1	1	0	1	0	1	5	1
833	2	23700001	23800000	25	1	12	1	15	1	14	1	26	0.145185	33	2.27719e-06
834	2	23800001	23900000	4	1	7	1	12	1	3	1	8	1	3	1
835	2	23900001	24000000	5	1	1	1	3	1	1	1	3	1	5	1
836	2	24000001	24100000	2	1	8	1	11	1	1	1	3	1	4	1
837	2	24100001	24200000	6	1	4	1	2	1	0	1	9	1	5	1
838	2	24200001	24300000	8	1	6	1	5	1	0	1	1	1	2	1
839	2	24300001	24400000	3	1	5	1	4	1	0	1	13	1	3	1
840	2	24400001	24500000	10	1	9	1	2	1	5	1	6	1	6	1
841	2	24500001	24600000	5	1	0	1	8	1	1	1	5	1	6	1
842	2	24600001	24700000	7	1	10	1	4	1	4	1	8	1	3	1
843	2	24700001	24800000	5	1	3	1	2	1	1	1	6	1	3	1
844	2	24800001	24900000	17	1	7	1	14	1	14	1	13	1	12	1
845	2	24900001	25000000	3	1	1	1	4	1	1	1	12	1	7	1
846	2	25000001	25100000	10	1	10	1	11	1	6	1	7	1	5	1
847	2	25100001	25200000	9	1	9	1	1	1	2	1	6	1	3	1
848	2	25200001	25300000	4	1	5	1	5	1	2	1	6	1	2	1
849	2	25300001	25400000	3	1	5	1	3	1	1	1	4	1	7	1
850	2	25400001	25500000	5	1	8	1	4	1	7	1	9	1	2	1
851	2	25500001	25600000	11	1	7	1	6	1	7	1	9	1	4	1
852	2	25600001	25700000	12	1	6	1	6	1	16	1	11	1	19	1
853	2	25700001	25800000	5	1	1	1	0	0.130921	1	1	3	1	5	1
854	2	25800001	25900000	4	1	10	1	2	1	2	1	4	1	2	1
855	2	25900001	26000000	3	1	1	1	3	1	2	1	2	1	6	1
856	2	26000001	26100000	2	1	3	1	1	1	6	1	13	1	11	1
857	2	26100001	26200000	7	1	5	1	7	1	2	1	3	1	0	1
858	2	26200001	26300000	7	1	8	1	11	1	5	1	7	1	3	1
859	2	26300001	26400000	5	1	1	1	8	1	6	1	3	1	4	1
860	2	26400001	26500000	1	0.154354	4	1	3	1	4	1	8	1	5	1
861	2	26500001	26600000	0	0.00960544	0	1	1	1	3	1	5	1	7	1
862	2	26600001	26700000	4	1	2	1	3	1	2	1	8	1	2	1
863	2	26700001	26800000	9	1	3	1	3	1	3	1	1	1	5	1
864	2	26800001	26900000	10	1	4	1	1	1	3	1	18	1	4	1
865	2	26900001	27000000	13	1	1	1	2	1	12	1	6	1	5	1
866	2	27000001	27100000	1	0.154354	4	1	3	1	3	1	5	1	7	1
867	2	27100001	27200000	1	0.154354	3	1	6	1	8	1	6	1	4	1
868	2	27200001	27300000	4	1	2	1	0	0.130921	9	1	13	1	8	1
869	2	27300001	27400000	15	1	6	1	2	1	2	1	8	1	9	1
870	2	27400001	27500000	5	1	5	1	12	1	0	1	0	1	5	1
871	2	27500001	27600000	7	1	9	1	12	1	3	1	3	1	10	1
872	2	27600001	27700000	9	1	2	1	9	1	2	1	3	1	14	1
873	2	27700001	27800000	1	0.154354	3	1	0	0.130921	7	1	2	1	9	1
874	2	27800001	27900000	11	1	2	1	2	1	2	1	4	1	2	1
875	2	27900001	28000000	3	1	2	1	3	1	5	1	11	1	2	1
876	2	28000001	28100000	8	1	4	1	0	0.130921	0	1	7	1	3	1
877	2	28100001	28200000	6	1	5	1	6	1	2	1	7	1	10	1
878	2	28200001	28300000	7	1	9	1	8	1	10	1	3	1	2	1
879	2	28300001	28400000	2	1	5	1	9	1	3	1	3	1	5	1
880	2	28400001	28500000	10	1	17	1	7	1	7	1	12	1	5	1
881	2	28500001	28600000	6	1	3	1	5	1	5	1	7	1	2	1
882	2	28600001	28700000	9	1	7	1	5	1	6	1	6	1	9	1
883	2	28700001	28800000	5	1	8	1	4	1	1	1	4	1	2	1
884	2	28800001	28900000	2	1	3	1	4	1	7	1	9	1	9	1
885	2	28900001	29000000	3	1	12	1	4	1	2	1	21	1	9	1
886	2	29000001	29100000	1	0.154354	2	1	7	1	7	1	5	1	5	1
887	2	29100001	29200000	10	1	6	1	5	1	6	1	4	1	11	1
888	2	29200001	29300000	14	1	7	1	7	1	7	1	11	1	13	1
889	2	29300001	29400000	4	1	7	1	10	1	1	1	1	1	3	1
890	2	29400001	29500000	6	1	11	1	7	1	4	1	5	1	10	1
891	2	29500001	29600000	6	1	2	1	5	1	4	1	6	1	11	1
892	2	29600001	29700000	8	1	5	1	2	1	9	1	3	1	7	1
893	2	29700001	29800000	1	0.154354	10	1	6	1	4	1	2	1	6	1
894	2	29800001	29900000	6	1	13	1	5	1	2	1	7	1	4	1
895	2	29900001	30000000	1	0.154354	8	1	8	1	3	1	10	1	3	1
896	2	30000001	30100000	9	1	10	1	5	1	1	1	3	1	9	1
897	2	30100001	30200000	5	1	2	1	9	1	4	1	7	1	3	1
898	2	30200001	30300000	0	0.00960544	1	1	4	1	3	1	6	1	6	1
899	2	30300001	30400000	1	0.154354	5	1	5	1	15	1	8	1	9	1
900	2	30400001	30500000	8	1	5	1	7	1	1	1	2	1	5	1
901	2	30500001	30600000	6	1	3	1	4	1	11	1	4	1	5	1
902	2	30600001	30700000	3	1	4	1	3	1	2	1	4	1	0	1
903	2	30700001	30800000	2	1	2	1	0	0.130921	11	1	14	1	16	1
904	2	30800001	30900000	3	1	2	1	2	1	1	1	0	1	0	1
905	2	30900001	31000000	2	1	6	1	0	0.130921	0	1	4	1	0	1
906	2	31000001	31100000	5	1	1	1	0	0.130921	0	1	0	1	2	1
907	2	31100001	31200000	4	1	0	1	0	0.130921	2	1	2	1	0	1
908	2	31200001	31300000	4	1	0	1	0	0.130921	0	1	0	1	0	1
909	2	31300001	31400000	8	1	0	1	5	1	4	1	7	1	0	1
910	2	31400001	31500000	1	0.154354	10	1	0	0.130921	1	1	0	1	3	1
911	2	31500001	31600000	0	0.00960544	0	1	5	1	1	1	0	1	1	1
912	2	31600001	31700000	1	0.154354	4	1	1	1	0	1	6	1	0	1
913	2	31700001	31800000	1	0.154354	11	1	4	1	1	1	17	1	2	1
914	2	31800001	31900000	2	1	2	1	0	0.130921	0	1	4	1	2	1
915	2	31900001	32000000	0	0.00960544	0	1	3	1	1	1	0	1	2	1
916	2	32000001	32100000	0	0.00960544	0	1	6	1	0	1	2	1	0	1
917	2	32100001	32200000	0	0.00960544	3	1	0	0.130921	0	1	0	1	4	1
918	2	32200001	32300000	0	0.00960544	0	1	0	0.130921	2	1	2	1	4	1
919	2	32300001	32400000	10	1	0	1	4	1	2	1	8	1	2	1
920	2	32400001	32500000	2	1	0	1	0	0.130921	4	1	1	1	4	1
921	2	32500001	32600000	0	0.00960544	2	1	0	0.130921	4	1	2	1	8	1
922	2	32600001	32700000	0	0.00960544	0	1	1	1	2	1	18	1	4	1
923	2	32700001	32800000	1	0.154354	0	1	0	0.130921	4	1	6	1	12	1
924	2	32800001	32900000	6	1	0	1	3	1	1	1	8	1	1	1
925	2	32900001	33000000	6	1	4	1	3	1	0	1	9	1	6	1
926	2	33000001	33100000	3	1	0	1	0	0.130921	6	1	8	1	6	1
927	2	33100001	33200000	7	1	3	1	1	1	2	1	5	1	8	1
928	2	33200001	33300000	10	1	0	1	5	1	5	1	5	1	4	1
929	2	33300001	33400000	11	1	7	1	6	1	2	1	10	1	4	1
930	2	33400001	33500000	3	1	3	1	2	1	5	1	2	1	1	1
931	2	33500001	33600000	4	1	2	1	0	0.130921	1	1	12	1	0	1
932	2	33600001	33700000	4	1	6	1	8	1	4	1	1	1	0	1
933	2	33700001	33800000	1	0.154354	1	1	5	1	0	1	6	1	1	1
934	2	33800001	33900000	10	1	2	1	6	1	5	1	4	1	7	1
935	2	33900001	34000000	8	1	4	1	7	1	3	1	5	1	10	1
936	2	34000001	34100000	8	1	11	1	14	1	1	1	2	1	6	1
937	2	34100001	34200000	4	1	2	1	1	1	11	1	5	1	6	1
938	2	34200001	34300000	1	0.154354	1	1	1	1	8	1	8	1	5	1
939	2	34300001	34400000	5	1	10	1	4	1	5	1	1	1	12	1
940	2	34400001	34500000	1	0.154354	6	1	6	1	6	1	6	1	5	1
941	2	34500001	34600000	2	1	4	1	3	1	6	1	2	1	2	1
942	2	34600001	34700000	9	1	4	1	2	1	3	1	14	1	9	1
943	2	34700001	34800000	10	1	2	1	8	1	3	1	6	1	3	1
944	2	34800001	34900000	3	1	4	1	5	1	2	1	6	1	2	1
945	2	34900001	35000000	2	1	2	1	0	0.130921	16	1	21	1	17	1
946	2	35000001	35100000	6	1	3	1	2	1	6	1	10	1	13	1
947	2	35100001	35200000	3	1	0	1	0	0.130921	0	1	7	1	4	1
948	2	35200001	35300000	11	1	2	1	1	1	4	1	9	1	10	1
949	2	35300001	35400000	6	1	0	1	5	1	7	1	10	1	7	1
950	2	35400001	35500000	5	1	0	1	3	1	1	1	6	1	9	1
951	2	35500001	35600000	4	1	2	1	4	1	3	1	8	1	4	1
952	2	35600001	35700000	1	0.154354	2	1	2	1	1	1	4	1	2	1
953	2	35700001	35800000	6	1	7	1	7	1	1	1	3	1	12	1
954	2	35800001	35900000	12	1	0	1	1	1	5	1	9	1	6	1
955	2	35900001	36000000	8	1	6	1	0	0.130921	8	1	5	1	6	1
956	2	36000001	36100000	7	1	7	1	10	1	32	8.589e-08	47	9.93562e-14	36	3.2408e-08
957	2	36100001	36200000	4	1	2	1	6	1	9	1	15	1	16	1
958	2	36200001	36300000	3	1	7	1	3	1	5	1	12	1	2	1
959	2	36300001	36400000	4	1	4	1	1	1	13	1	23	1	20	1
960	2	36400001	36500000	12	1	5	1	7	1	4	1	26	0.145185	24	0.147142
961	2	36500001	36600000	2	1	0	1	2	1	8	1	16	1	9	1
962	2	36600001	36700000	6	1	6	1	4	1	8	1	16	1	12	1
963	2	36700001	36800000	7	1	6	1	3	1	10	1	2	1	5	1
964	2	36800001	36900000	7	1	10	1	1	1	3	1	18	1	3	1
965	2	36900001	37000000	8	1	7	1	9	1	12	1	6	1	11	1
966	2	37000001	37100000	6	1	8	1	7	1	1	1	19	1	7	1
967	2	37100001	37200000	2	1	5	1	1	1	1	1	2	1	3	1
968	2	37200001	37300000	0	0.00960544	2	1	6	1	11	1	10	1	12	1
969	2	37300001	37400000	5	1	2	1	4	1	7	1	6	1	6	1
970	2	37400001	37500000	9	1	8	1	9	1	61	1.77835e-31	62	4.99779e-25	69	3.60361e-34
971	2	37500001	37600000	15	1	13	1	15	1	10	1	13	1	11	1
972	2	37600001	37700000	2	1	2	1	0	0.130921	13	1	7	1	3	1
973	2	37700001	37800000	10	1	4	1	6	1	8	1	9	1	6	1
974	2	37800001	37900000	8	1	1	1	2	1	2	1	11	1	3	1
975	2	37900001	38000000	2	1	6	1	5	1	1	1	3	1	6	1
976	2	38000001	38100000	9	1	7	1	2	1	5	1	6	1	3	1
977	2	38100001	38200000	9	1	1	1	3	1	5	1	4	1	8	1
978	2	38200001	38300000	5	1	2	1	5	1	4	1	7	1	13	1
979	2	38300001	38400000	9	1	3	1	5	1	6	1	7	1	10	1
980	2	38400001	38500000	8	1	4	1	10	1	9	1	13	1	8	1
981	2	38500001	38600000	8	1	1	1	5	1	10	1	8	1	16	1
982	2	38600001	38700000	9	1	1	1	2	1	5	1	5	1	1	1
983	2	38700001	38800000	27	1	12	1	6	1	3	1	2	1	7	1
984	2	38800001	38900000	4	1	3	1	5	1	4	1	4	1	5	1
985	2	38900001	39000000	8	1	6	1	5	1	2	1	3	1	6	1
986	2	39000001	39100000	2	1	3	1	4	1	7	1	8	1	13	1
987	2	39100001	39200000	8	1	4	1	5	1	9	1	13	1	7	1
988	2	39200001	39300000	5	1	10	1	5	1	4	1	14	1	7	1
989	2	39300001	39400000	6	1	9	1	8	1	3	1	11	1	22	1
990	2	39400001	39500000	9	1	4	1	4	1	6	1	4	1	4	1
991	2	39500001	39600000	8	1	2	1	3	1	9	1	9	1	8	1
992	2	39600001	39700000	12	1	8	1	5	1	1	1	15	1	9	1
993	2	39700001	39800000	4	1	7	1	2	1	7	1	8	1	7	1
994	2	39800001	39900000	13	1	12	1	7	1	10	1	13	1	12	1
995	2	39900001	40000000	8	1	4	1	5	1	3	1	6	1	3	1
996	2	40000001	40100000	4	1	6	1	3	1	2	1	11	1	3	1
997	2	40100001	40200000	4	1	1	1	3	1	9	1	6	1	3	1
998	2	40200001	40300000	1	0.154354	9	1	2	1	4	1	0	1	6	1
999	2	40300001	40400000	3	1	1	1	3	1	3	1	15	1	10	1
1000	2	40400001	40500000	11	1	0	1	2	1	6	1	3	1	6	1
1001	2	40500001	40600000	2	1	0	1	0	0.130921	9	1	5	1	14	1
1002	2	40600001	40700000	4	1	1	1	0	0.130921	2	1	9	1	12	1
1003	2	40700001	40800000	4	1	7	1	0	0.130921	7	1	4	1	14	1
1004	2	40800001	40900000	2	1	8	1	1	1	8	1	13	1	5	1
1005	2	40900001	41000000	10	1	8	1	11	1	8	1	6	1	9	1
1006	2	41000001	41100000	15	1	13	1	10	1	1	1	11	1	5	1
1007	2	41100001	41200000	4	1	4	1	8	1	4	1	0	1	9	1
1008	2	41200001	41300000	4	1	11	1	4	1	4	1	7	1	5	1
1009	2	41300001	41400000	12	1	22	0.0506033	9	1	2	1	10	1	5	1
1010	2	41400001	41500000	2	1	1	1	0	0.130921	16	1	7	1	4	1
1011	2	41500001	41600000	1	0.154354	0	1	0	0.130921	1	1	14	1	8	1
1012	2	41600001	41700000	4	1	6	1	3	1	7	1	6	1	8	1
1013	2	41700001	41800000	2	1	2	1	3	1	2	1	7	1	14	1
1014	2	41800001	41900000	4	1	5	1	2	1	0	1	16	1	5	1
1015	2	41900001	42000000	6	1	0	1	0	0.130921	6	1	12	1	10	1
1016	2	42000001	42100000	0	0.00960544	4	1	1	1	2	1	1	1	2	1
1017	2	42100001	42200000	3	1	0	1	1	1	2	1	12	1	4	1
1018	2	42200001	42300000	4	1	5	1	5	1	3	1	2	1	3	1
1019	2	42300001	42400000	2	1	2	1	0	0.130921	3	1	15	1	3	1
1020	2	42400001	42500000	3	1	1	1	0	0.130921	9	1	9	1	7	1
1021	2	42500001	42600000	13	1	5	1	5	1	1	1	7	1	14	1
1022	2	42600001	42700000	1	0.154354	0	1	0	0.130921	1	1	4	1	0	1
1023	2	42700001	42800000	0	0.00960544	4	1	0	0.130921	6	1	7	1	25	0.0494113
1024	2	42800001	42900000	0	0.00960544	0	1	3	1	5	1	12	1	8	1
1025	2	42900001	43000000	8	1	7	1	9	1	12	1	5	1	3	1
1026	2	43000001	43100000	3	1	3	1	1	1	1	1	9	1	1	1
1027	2	43100001	43200000	1	0.154354	7	1	1	1	53	3.39929e-24	55	1.55039e-19	58	1.49295e-24
1028	2	43200001	43300000	3	1	4	1	4	1	5	1	7	1	16	1
1029	2	43300001	43400000	1	0.154354	0	1	0	0.130921	8	1	8	1	10	1
1030	2	43400001	43500000	1	0.154354	6	1	5	1	9	1	8	1	13	1
1031	2	43500001	43600000	4	1	2	1	1	1	3	1	7	1	5	1
1032	2	43600001	43700000	3	1	2	1	0	0.130921	1	1	8	1	5	1
1033	2	43700001	43800000	7	1	3	1	0	0.130921	5	1	7	1	8	1
1034	2	43800001	43900000	3	1	5	1	4	1	23	0.0217405	24	1	26	0.01598
1035	2	43900001	44000000	4	1	1	1	0	0.130921	6	1	13	1	7	1
1036	2	44000001	44100000	4	1	1	1	1	1	1	1	13	1	7	1
1037	2	44100001	44200000	0	0.00960544	2	1	0	0.130921	1	1	3	1	9	1
1038	2	44200001	44300000	1	0.154354	7	1	7	1	5	1	3	1	11	1
1039	2	44300001	44400000	1	0.154354	2	1	2	1	17	1	21	1	21	1
1040	2	44400001	44500000	1	0.154354	2	1	0	0.130921	11	1	12	1	11	1
1041	2	44500001	44600000	3	1	0	1	2	1	2	1	15	1	6	1
1042	2	44600001	44700000	0	0.00960544	3	1	3	1	2	1	11	1	4	1
1043	2	44700001	44800000	0	0.00960544	7	1	6	1	5	1	19	1	4	1
1044	2	44800001	44900000	14	1	0	1	0	0.130921	9	1	10	1	7	1
1045	2	44900001	45000000	7	1	2	1	0	0.130921	1	1	9	1	8	1
1046	2	45000001	45100000	11	1	6	1	5	1	3	1	18	1	7	1
1047	2	45100001	45200000	12	1	4	1	1	1	4	1	11	1	9	1
1048	2	45200001	45300000	6	1	5	1	6	1	4	1	3	1	7	1
1049	2	45300001	45400000	10	1	10	1	14	1	11	1	25	0.396677	28	0.00150062
1050	2	45400001	45500000	26	1	38	2.56759e-12	34	0.00321053	3	1	2	1	0	1
1051	2	45500001	45600000	4	1	4	1	1	1	10	1	13	1	3	1
1052	2	45600001	45700000	1	0.154354	5	1	4	1	6	1	11	1	8	1
1053	2	45700001	45800000	6	1	11	1	9	1	6	1	10	1	14	1
1054	2	45800001	45900000	10	1	7	1	4	1	7	1	12	1	6	1
1055	2	45900001	46000000	14	1	5	1	0	0.130921	1	1	14	1	4	1
1056	2	46000001	46100000	19	1	5	1	8	1	9	1	3	1	4	1
1057	2	46100001	46200000	2	1	7	1	4	1	4	1	9	1	1	1
1058	2	46200001	46300000	9	1	14	1	13	1	2	1	19	1	3	1
1059	2	46300001	46400000	9	1	7	1	14	1	20	0.690213	10	1	22	1
1060	2	46400001	46500000	11	1	13	1	8	1	11	1	26	0.145185	19	1
1061	2	46500001	46600000	5	1	6	1	27	1	11	1	9	1	9	1
1062	2	46600001	46700000	10	1	5	1	9	1	2	1	11	1	3	1
1063	2	46700001	46800000	11	1	8	1	3	1	15	1	8	1	3	1
1064	2	46800001	46900000	10	1	8	1	6	1	20	0.690213	31	0.000568095	23	0.42142
1065	2	46900001	47000000	7	1	8	1	8	1	8	1	13	1	15	1
1066	2	47000001	47100000	0	0.00960544	4	1	2	1	4	1	9	1	13	1
1067	2	47100001	47200000	3	1	7	1	3	1	4	1	11	1	8	1
1068	2	47200001	47300000	3	1	4	1	6	1	7	1	10	1	4	1
1069	2	47300001	47400000	3	1	4	1	1	1	9	1	1	1	7	1
1070	2	47400001	47500000	3	1	6	1	5	1	1	1	28	0.017477	6	1
1071	2	47500001	47600000	2	1	10	1	2	1	3	1	7	1	2	1
1072	2	47600001	47700000	8	1	7	1	3	1	3	1	19	1	13	1
1073	2	47700001	47800000	7	1	5	1	4	1	7	1	11	1	7	1
1074	2	47800001	47900000	1	0.154354	1	1	1	1	22	0.0718803	30	0.00183804	28	0.00150062
1075	2	47900001	48000000	4	1	3	1	0	0.130921	9	1	17	1	8	1
1076	2	48000001	48100000	2	1	4	1	1	1	5	1	1	1	3	1
1077	2	48100001	48200000	7	1	3	1	7	1	2	1	1	1	9	1
1078	2	48200001	48300000	7	1	6	1	0	0.130921	7	1	11	1	8	1
1079	2	48300001	48400000	12	1	2	1	9	1	1	1	24	1	14	1
1080	2	48400001	48500000	1	0.154354	10	1	10	1	11	1	12	1	4	1
1081	2	48500001	48600000	47	3.07445e-07	32	4.83276e-08	30	0.235604	7	1	8	1	4	1
1082	2	48600001	48700000	63	2.01392e-16	67	7.87258e-38	66	8.9898e-23	12	1	8	1	20	1
1083	2	48700001	48800000	4	1	0	1	5	1	0	1	11	1	9	1
1084	2	48800001	48900000	5	1	8	1	5	1	6	1	6	1	2	1
1085	2	48900001	49000000	2	1	7	1	4	1	5	1	11	1	8	1
1086	2	49000001	49100000	11	1	7	1	12	1	5	1	10	1	6	1
1087	2	49100001	49200000	4	1	7	1	13	1	5	1	8	1	11	1
1088	2	49200001	49300000	15	1	20	0.507913	7	1	7	1	9	1	9	1
1089	2	49300001	49400000	0	0.00960544	9	1	7	1	2	1	7	1	18	1
1090	2	49400001	49500000	13	1	5	1	4	1	9	1	17	1	16	1
1091	2	49500001	49600000	8	1	5	1	11	1	9	1	8	1	12	1
1092	2	49600001	49700000	3	1	0	1	1	1	6	1	1	1	2	1
1093	2	49700001	49800000	0	0.00960544	0	1	0	0.130921	3	1	0	1	0	1
1094	2	49800001	49900000	13	1	3	1	8	1	4	1	3	1	6	1
1095	2	49900001	50000000	15	1	2	1	5	1	9	1	6	1	17	1
1096	2	50000001	50100000	1	0.154354	3	1	7	1	4	1	4	1	3	1
1097	2	50100001	50200000	3	1	8	1	3	1	0	1	4	1	8	1
1098	2	50200001	50300000	8	1	7	1	5	1	6	1	10	1	7	1
1099	2	50300001	50400000	4	1	0	1	5	1	0	1	12	1	20	1
1100	2	50400001	50500000	13	1	10	1	4	1	2	1	7	1	7	1
1101	2	50500001	50600000	0	0.00960544	0	1	3	1	6	1	17	1	6	1
1102	2	50600001	50700000	9	1	21	0.163923	16	1	10	1	20	1	8	1
1103	2	50700001	50800000	16	1	14	1	9	1	8	1	15	1	12	1
1104	2	50800001	50900000	4	1	1	1	5	1	3	1	6	1	6	1
1105	2	50900001	51000000	6	1	11	1	1	1	1	1	2	1	4	1
1106	2	51000001	51100000	12	1	5	1	12	1	3	1	3	1	17	1
1107	2	51100001	51200000	34	0.2647	29	4.45603e-06	18	1	18	1	20	1	25	0.0494113
1108	2	51200001	51300000	41	0.000236764	38	2.56759e-12	59	8.78638e-18	14	1	16	1	13	1
1109	2	51300001	51400000	61	3.60277e-15	64	6.851e-35	59	8.78638e-18	0	1	2	1	3	1
1110	2	51400001	51500000	8	1	2	1	5	1	6	1	7	1	4	1
1111	2	51500001	51600000	31	1	32	4.83276e-08	37	0.000121309	60	1.53476e-30	78	8.47892e-39	55	4.45139e-22
1112	2	51600001	51700000	8	1	1	1	6	1	0	1	15	1	4	1
1113	2	51700001	51800000	5	1	4	1	5	1	4	1	14	1	6	1
1114	2	51800001	51900000	4	1	4	1	4	1	5	1	5	1	12	1
1115	2	51900001	52000000	7	1	6	1	11	1	8	1	26	0.145185	15	1
1116	2	52000001	52100000	14	1	6	1	3	1	11	1	12	1	3	1
1117	2	52100001	52200000	12	1	6	1	2	1	0	1	6	1	2	1
1118	2	52200001	52300000	6	1	2	1	1	1	2	1	5	1	4	1
1119	2	52300001	52400000	17	1	14	1	14	1	10	1	8	1	13	1
1120	2	52400001	52500000	6	1	2	1	2	1	4	1	5	1	6	1
1121	2	52500001	52600000	8	1	2	1	2	1	2	1	5	1	5	1
1122	2	52600001	52700000	3	1	3	1	4	1	4	1	1	1	6	1
1123	2	52700001	52800000	6	1	2	1	2	1	4	1	5	1	4	1
1124	2	52800001	52900000	26	1	24	0.0042497	9	1	3	1	7	1	11	1
1125	2	52900001	53000000	7	1	1	1	3	1	1	1	4	1	3	1
1126	2	53000001	53100000	6	1	2	1	2	1	2	1	13	1	5	1
1127	2	53100001	53200000	5	1	3	1	5	1	3	1	5	1	2	1
1128	2	53200001	53300000	4	1	0	1	2	1	16	1	12	1	13	1
1129	2	53300001	53400000	10	1	6	1	2	1	3	1	11	1	3	1
1130	2	53400001	53500000	9	1	9	1	10	1	4	1	6	1	6	1
1131	2	53500001	53600000	8	1	4	1	3	1	1	1	9	1	7	1
1132	2	53600001	53700000	2	1	3	1	1	1	13	1	2	1	8	1
1133	2	53700001	53800000	2	1	2	1	0	0.130921	19	1	28	0.017477	13	1
1134	2	53800001	53900000	7	1	3	1	2	1	3	1	1	1	2	1
1135	2	53900001	54000000	6	1	15	1	9	1	5	1	12	1	6	1
1136	2	54000001	54100000	9	1	9	1	12	1	8	1	10	1	14	1
1137	2	54100001	54200000	16	1	7	1	3	1	11	1	13	1	4	1
1138	2	54200001	54300000	19	1	1	1	4	1	5	1	0	1	7	1
1139	2	54300001	54400000	1	0.154354	2	1	2	1	1	1	10	1	4	1
1140	2	54400001	54500000	5	1	12	1	13	1	6	1	8	1	1	1
1141	2	54500001	54600000	5	1	3	1	3	1	4	1	5	1	5	1
1142	2	54600001	54700000	1	0.154354	0	1	8	1	4	1	17	1	11	1
1143	2	54700001	54800000	3	1	3	1	1	1	6	1	4	1	1	1
1144	2	54800001	54900000	17	1	27	7.71747e-05	19	1	7	1	9	1	10	1
1145	2	54900001	55000000	5	1	20	0.507913	4	1	10	1	10	1	10	1
1146	2	55000001	55100000	10	1	11	1	15	1	13	1	12	1	8	1
1147	2	55100001	55200000	13	1	10	1	14	1	16	1	11	1	15	1
1148	2	55200001	55300000	3	1	8	1	4	1	2	1	4	1	6	1
1149	2	55300001	55400000	29	1	22	0.0506033	33	0.00905559	4	1	3	1	2	1
1150	2	55400001	55500000	5	1	5	1	7	1	2	1	6	1	11	1
1151	2	55500001	55600000	17	1	2	1	1	1	1	1	0	1	8	1
1152	2	55600001	55700000	6	1	7	1	16	1	6	1	17	1	7	1
1153	2	55700001	55800000	36	0.0365864	18	1	13	1	14	1	15	1	17	1
1154	2	55800001	55900000	11	1	7	1	8	1	9	1	16	1	6	1
1155	2	55900001	56000000	12	1	10	1	9	1	17	1	11	1	9	1
1156	2	56000001	56100000	15	1	17	1	10	1	19	1	17	1	17	1
1157	2	56100001	56200000	13	1	14	1	12	1	13	1	21	1	16	1
1158	2	56200001	56300000	8	1	6	1	5	1	2	1	14	1	5	1
1159	2	56300001	56400000	9	1	5	1	6	1	5	1	14	1	12	1
1160	2	56400001	56500000	16	1	10	1	13	1	13	1	25	0.396677	13	1
1161	2	56500001	56600000	5	1	16	1	4	1	6	1	9	1	8	1
1162	2	56600001	56700000	8	1	16	1	5	1	11	1	15	1	1	1
1163	2	56700001	56800000	0	0.00960544	13	1	0	0.130921	0	1	5	1	5	1
1164	2	56800001	56900000	10	1	6	1	1	1	6	1	14	1	7	1
1165	2	56900001	57000000	33	0.516814	33	1.00573e-08	33	0.00905559	35	7.59087e-10	45	2.30135e-12	36	3.2408e-08
1166	2	57000001	57100000	10	1	0	1	3	1	9	1	13	1	8	1
1167	2	57100001	57200000	8	1	1	1	0	0.130921	1	1	4	1	5	1
1168	2	57200001	57300000	4	1	5	1	1	1	9	1	3	1	4	1
1169	2	57300001	57400000	10	1	7	1	11	1	11	1	22	1	9	1
1170	2	57400001	57500000	8	1	5	1	9	1	9	1	14	1	4	1
1171	2	57500001	57600000	13	1	11	1	9	1	10	1	7	1	8	1
1172	2	57600001	57700000	9	1	3	1	11	1	3	1	3	1	4	1
1173	2	57700001	57800000	16	1	15	1	13	1	5	1	7	1	9	1
1174	2	57800001	57900000	12	1	23	0.0149685	10	1	0	1	3	1	3	1
1175	2	57900001	58000000	5	1	2	1	4	1	0	1	0	1	1	1
1176	2	58000001	58100000	19	1	14	1	19	1	6	1	6	1	5	1
1177	2	58100001	58200000	147	5.47716e-87	111	1.51107e-86	116	3.33661e-66	2	1	1	1	4	1
1178	2	58200001	58300000	6	1	2	1	9	1	3	1	8	1	8	1
1179	2	58300001	58400000	3	1	6	1	4	1	1	1	8	1	7	1
1180	2	58400001	58500000	28	1	6	1	18	1	5	1	9	1	7	1
1181	2	58500001	58600000	17	1	2	1	10	1	3	1	17	1	13	1
1182	2	58600001	58700000	15	1	12	1	10	1	11	1	3	1	12	1
1183	2	58700001	58800000	4	1	5	1	10	1	18	1	26	0.145185	42	3.22959e-12
1184	2	58800001	58900000	7	1	10	1	11	1	13	1	18	1	14	1
1185	2	58900001	59000000	20	1	23	0.0149685	19	1	10	1	8	1	13	1
1186	2	59000001	59100000	15	1	4	1	4	1	5	1	8	1	5	1
1187	2	59100001	59200000	9	1	0	1	14	1	14	1	8	1	11	1
1188	2	59200001	59300000	7	1	13	1	7	1	7	1	7	1	8	1
1189	2	59300001	59400000	6	1	0	1	3	1	5	1	4	1	6	1
1190	2	59400001	59500000	1	0.154354	12	1	4	1	9	1	10	1	7	1
1191	2	59500001	59600000	12	1	15	1	9	1	16	1	6	1	22	1
1192	3	1	100000	11	1	6	1	11	1	12	1	6	1	4	1
1193	3	100001	200000	0	0.00960544	1	1	1	1	1	1	3	1	6	1
1194	3	200001	300000	82	1.44006e-29	81	2.83825e-52	73	4.42354e-28	77	2.43824e-47	82	1.7908e-42	57	1.01485e-23
1195	3	300001	400000	7	1	13	1	0	0.130921	9	1	11	1	4	1
1196	3	400001	500000	10	1	12	1	13	1	14	1	13	1	13	1
1197	3	500001	600000	5	1	7	1	5	1	2	1	9	1	11	1
1198	3	600001	700000	2	1	0	1	3	1	4	1	0	1	0	1
1199	3	700001	800000	2	1	0	1	3	1	1	1	4	1	0	1
1200	3	800001	900000	12	1	8	1	10	1	14	1	12	1	15	1
1201	3	900001	1000000	9	1	8	1	10	1	8	1	9	1	1	1
1202	3	1000001	1100000	26	1	38	2.56759e-12	29	0.491666	41	2.8548e-14	30	0.00183804	25	0.0494113
1203	3	1100001	1200000	14	1	4	1	4	1	10	1	10	1	11	1
1204	3	1200001	1300000	6	1	8	1	11	1	17	1	12	1	8	1
1205	3	1300001	1400000	75	1.76666e-24	77	4.94727e-48	74	7.3005e-29	76	2.65317e-46	93	5.30935e-53	88	1.68493e-52
1206	3	1400001	1500000	8	1	7	1	8	1	7	1	7	1	9	1
1207	3	1500001	1600000	1	0.154354	2	1	4	1	0	1	1	1	7	1
1208	3	1600001	1700000	0	0.00960544	0	1	1	1	2	1	11	1	2	1
1209	3	1700001	1800000	0	0.00960544	0	1	0	0.130921	0	1	0	1	0	1
1210	3	1800001	1900000	2	1	0	1	0	0.130921	2	1	2	1	0	1
1211	3	1900001	2000000	0	0.00960544	0	1	0	0.130921	0	1	0	1	0	1
1212	3	2000001	2100000	0	0.00960544	0	1	0	0.130921	0	1	0	1	0	1
1213	3	2100001	2200000	0	0.00960544	0	1	5	1	3	1	4	1	7	1
1214	3	2200001	2300000	22	1	16	1	18	1	0	1	0	1	0	1
1215	3	2300001	2400000	0	0.00960544	0	1	0	0.130921	0	1	0	1	0	1
1216	3	2400001	2500000	0	0.00960544	0	1	0	0.130921	0	1	0	1	0	1
1217	3	2500001	2600000	1	0.154354	2	1	0	0.130921	0	1	2	1	0	1
1218	3	2600001	2700000	0	0.00960544	0	1	0	0.130921	3	1	3	1	3	1
1219	3	2700001	2800000	0	0.00960544	0	1	0	0.130921	0	1	1	1	2	1
1220	3	2800001	2900000	0	0.00960544	0	1	0	0.130921	0	1	4	1	0	1
1221	3	2900001	3000000	0	0.00960544	0	1	0	0.130921	10	1	0	1	4	1
1222	3	3000001	3100000	0	0.00960544	0	1	0	0.130921	5	1	0	1	0	1
1223	3	3100001	3200000	0	0.00960544	0	1	2	1	0	1	0	1	0	1
1224	3	3200001	3300000	0	0.00960544	0	1	0	0.130921	0	1	0	1	0	1
1225	3	3300001	3400000	0	0.00960544	4	1	2	1	3	1	7	1	1	1
1226	3	3400001	3500000	8	1	9	1	10	1	4	1	10	1	11	1
1227	3	3500001	3600000	59	6.04401e-14	63	6.3441e-34	56	9.4679e-16	14	1	15	1	22	1
1228	3	3600001	3700000	70	5.1538e-21	41	1.31083e-14	50	6.79414e-12	40	1.66125e-13	32	0.000170261	27	0.00498369
1229	3	3700001	3800000	121	4.00733e-62	132	1.07448e-112	135	1.97247e-85	113	6.39751e-88	143	3.82635e-107	111	4.90569e-77
1230	3	3800001	3900000	103	2.69195e-46	99	2.34454e-72	81	1.6921e-34	109	3.92092e-83	90	4.51609e-50	91	1.44603e-55
1231	3	3900001	4000000	2	1	0	1	0	0.130921	0	1	0	1	0	1
1232	3	4000001	4100000	0	0.00960544	0	1	0	0.130921	0	1	0	1	0	1
1233	3	4100001	4200000	0	0.00960544	0	1	0	0.130921	0	1	0	1	0	1
1234	3	4200001	4300000	4	1	11	1	12	1	5	1	3	1	5	1
1235	3	4300001	4400000	6	1	4	1	2	1	2	1	0	1	5	1
1236	3	4400001	4500000	1	0.154354	1	1	0	0.130921	4	1	1	1	2	1
1237	3	4500001	4600000	84	4.53327e-31	72	7.4104e-43	74	7.3005e-29	83	1.12766e-53	85	2.76269e-45	72	6.27902e-37
1238	3	4600001	4700000	8	1	7	1	8	1	8	1	11	1	10	1
1239	3	4700001	4800000	25	1	31	2.25311e-07	25	1	18	1	18	1	21	1
1240	3	4800001	4900000	3	1	2	1	3	1	0	1	4	1	1	1
1241	3	4900001	5000000	7	1	17	1	11	1	3	1	12	1	10	1
1242	3	5000001	5100000	12	1	7	1	6	1	4	1	4	1	5	1
1243	3	5100001	5200000	3	1	8	1	3	1	9	1	5	1	5	1
1244	3	5200001	5300000	5	1	4	1	1	1	2	1	7	1	4	1
1245	3	5300001	5400000	7	1	13	1	7	1	12	1	9	1	8	1
1246	3	5400001	5500000	20	1	21	0.163923	14	1	15	1	21	1	16	1
1247	3	5500001	5600000	7	1	1	1	0	0.130921	4	1	5	1	3	1
1248	3	5600001	5700000	7	1	6	1	6	1	8	1	19	1	10	1
1249	3	5700001	5800000	8	1	2	1	5	1	5	1	4	1	15	1
1250	3	5800001	5900000	4	1	0	1	0	0.130921	6	1	6	1	7	1
1251	3	5900001	6000000	44	9.41598e-06	29	4.45603e-06	22	1	8	1	21	1	8	1
1252	3	6000001	6100000	0	0.00960544	8	1	0	0.130921	10	1	15	1	6	1
1253	3	6100001	6200000	39	0.0018095	38	2.56759e-12	32	0.0248186	21	0.227739	22	1	16	1
1254	3	6200001	6300000	7	1	3	1	2	1	91	2.07734e-62	96	5.67135e-56	97	7.96261e-62
1255	3	6300001	6400000	6	1	4	1	1	1	0	1	5	1	9	1
1256	3	6400001	6500000	5	1	3	1	4	1	7	1	9	1	0	1
1257	3	6500001	6600000	2	1	3	1	1	1	1	1	1	1	0	1
1258	3	6600001	6700000	9	1	5	1	5	1	15	1	7	1	8	1
1259	3	6700001	6800000	1	0.154354	0	1	3	1	0	1	8	1	0	1
1260	3	6800001	6900000	18	1	14	1	13	1	0	1	2	1	7	1
1261	3	6900001	7000000	56	3.66454e-12	47	1.81982e-19	32	0.0248186	4	1	0	1	4	1
1262	3	7000001	7100000	6	1	3	1	9	1	2	1	6	1	0	1
1263	3	7100001	7200000	9	1	0	1	3	1	1	1	3	1	1	1
1264	3	7200001	7300000	28	1	15	1	26	1	14	1	12	1	12	1
1265	3	7300001	7400000	12	1	14	1	17	1	4	1	18	1	11	1
1266	3	7400001	7500000	8	1	4	1	2	1	0	1	1	1	0	1
1267	3	7500001	7600000	5	1	1	1	6	1	2	1	10	1	2	1
1268	3	7600001	7700000	23	1	18	1	25	1	3	1	7	1	5	1
1269	3	7700001	7800000	28	1	11	1	17	1	5	1	6	1	5	1
1270	3	7800001	7900000	2	1	4	1	1	1	6	1	5	1	3	1
1271	3	7900001	8000000	0	0.00960544	0	1	0	0.130921	0	1	0	1	2	1
1272	3	8000001	8100000	3	1	7	1	1	1	1	1	5	1	3	1
1273	3	8100001	8200000	12	1	6	1	0	0.130921	31	3.91514e-07	42	2.17768e-10	34	5.67593e-07
1274	3	8200001	8300000	4	1	1	1	4	1	3	1	5	1	0	1
1275	3	8300001	8400000	17	1	13	1	28	1	4	1	5	1	17	1
1276	3	8400001	8500000	3	1	5	1	6	1	2	1	9	1	6	1
1277	3	8500001	8600000	8	1	14	1	8	1	24	0.00631149	20	1	18	1
1278	3	8600001	8700000	16	1	17	1	9	1	10	1	11	1	11	1
1279	3	8700001	8800000	7	1	1	1	2	1	8	1	24	1	10	1
1280	3	8800001	8900000	97	2.60424e-41	86	1.0775e-57	97	2.54238e-48	1	1	3	1	0	1
1281	3	8900001	9000000	0	0.00960544	3	1	1	1	0	1	0	1	0	1
1282	3	9000001	9100000	1	0.154354	1	1	3	1	2	1	2	1	3	1
1283	3	9100001	9200000	7	1	5	1	4	1	6	1	14	1	7	1
1284	3	9200001	9300000	5	1	8	1	6	1	2	1	3	1	1	1
1285	3	9300001	9400000	13	1	10	1	4	1	18	1	31	0.000568095	22	1
1286	3	9400001	9500000	1	0.154354	2	1	3	1	2	1	16	1	5	1
1287	3	9500001	9600000	2	1	0	1	0	0.130921	0	1	0	1	0	1
1288	3	9600001	9700000	5	1	12	1	8	1	9	1	22	1	8	1
1289	3	9700001	9800000	5	1	6	1	5	1	8	1	8	1	10	1
1290	3	9800001	9900000	15	1	10	1	6	1	17	1	10	1	11	1
1291	3	9900001	10000000	5	1	3	1	9	1	6	1	16	1	9	1
1292	3	10000001	10100000	1	0.154354	1	1	1	1	6	1	7	1	6	1
1293	3	10100001	10200000	1	0.154354	3	1	1	1	2	1	6	1	0	1
1294	3	10200001	10300000	2	1	4	1	7	1	4	1	2	1	10	1
1295	3	10300001	10400000	1	0.154354	5	1	4	1	3	1	11	1	4	1
1296	3	10400001	10500000	5	1	11	1	3	1	23	0.0217405	23	1	28	0.00150062
1297	3	10500001	10600000	13	1	12	1	1	1	10	1	8	1	1	1
1298	3	10600001	10700000	2	1	3	1	5	1	3	1	0	1	2	1
1299	3	10700001	10800000	0	0.00960544	0	1	0	0.130921	0	1	2	1	2	1
1300	3	10800001	10900000	0	0.00960544	0	1	0	0.130921	0	1	0	1	0	1
1301	3	10900001	11000000	219	2.29185e-165	246	1.1784e-275	213	4.17534e-175	298	0	339	0	290	1.3279496428921e-319
1302	3	11000001	11100000	3	1	3	1	0	0.130921	7	1	4	1	11	1
1303	3	11100001	11200000	5	1	2	1	1	1	12	1	25	0.396677	22	1
1304	3	11200001	11300000	0	0.00960544	2	1	0	0.130921	0	1	0	1	0	1
1305	3	11300001	11400000	5	1	1	1	0	0.130921	0	1	2	1	0	1
1306	3	11400001	11500000	14	1	0	1	6	1	0	1	3	1	1	1
1307	3	11500001	11600000	1	0.154354	4	1	4	1	4	1	6	1	11	1
1308	3	11600001	11700000	21	1	5	1	1	1	10	1	12	1	5	1
1309	3	11700001	11800000	6	1	2	1	4	1	4	1	11	1	9	1
1310	3	11800001	11900000	5	1	3	1	5	1	2	1	9	1	5	1
1311	3	11900001	12000000	0	0.00960544	2	1	10	1	5	1	3	1	6	1
1312	3	12000001	12100000	3	1	5	1	2	1	3	1	8	1	3	1
1313	3	12100001	12200000	13	1	8	1	5	1	12	1	23	1	14	1
1314	3	12200001	12300000	8	1	6	1	5	1	2	1	9	1	2	1
1315	3	12300001	12400000	9	1	2	1	2	1	7	1	0	1	8	1
1316	3	12400001	12500000	8	1	4	1	9	1	7	1	21	1	8	1
1317	3	12500001	12600000	4	1	12	1	4	1	6	1	5	1	1	1
1318	3	12600001	12700000	8	1	5	1	0	0.130921	4	1	4	1	4	1
1319	3	12700001	12800000	7	1	3	1	0	0.130921	4	1	1	1	3	1
1320	3	12800001	12900000	6	1	4	1	2	1	42	4.79035e-15	38	6.77018e-08	25	0.0494113
1321	3	12900001	13000000	4	1	2	1	0	0.130921	2	1	4	1	4	1
1322	3	13000001	13100000	2	1	6	1	2	1	0	1	2	1	1	1
1323	3	13100001	13200000	1	0.154354	5	1	0	0.130921	1	1	1	1	2	1
1324	3	13200001	13300000	7	1	6	1	1	1	6	1	15	1	2	1
1325	3	13300001	13400000	1	0.154354	2	1	2	1	5	1	19	1	8	1
1326	3	13400001	13500000	4	1	3	1	0	0.130921	8	1	11	1	15	1
1327	3	13500001	13600000	20	1	0	1	0	0.130921	7	1	11	1	5	1
1328	3	13600001	13700000	2	1	2	1	0	0.130921	1	1	12	1	2	1
1329	3	13700001	13800000	7	1	2	1	0	0.130921	5	1	5	1	6	1
1330	3	13800001	13900000	4	1	5	1	1	1	7	1	17	1	5	1
1331	3	13900001	14000000	4	1	7	1	2	1	9	1	11	1	7	1
1332	3	14000001	14100000	3	1	3	1	3	1	2	1	8	1	7	1
1333	3	14100001	14200000	3	1	0	1	0	0.130921	1	1	6	1	4	1
1334	3	14200001	14300000	6	1	3	1	2	1	33	1.82817e-08	37	2.67144e-07	27	0.00498369
1335	3	14300001	14400000	2	1	1	1	0	0.130921	2	1	16	1	12	1
1336	3	14400001	14500000	0	0.00960544	1	1	4	1	7	1	12	1	2	1
1337	3	14500001	14600000	6	1	8	1	9	1	5	1	8	1	8	1
1338	3	14600001	14700000	17	1	11	1	14	1	4	1	4	1	3	1
1339	3	14700001	14800000	3	1	4	1	14	1	4	1	6	1	14	1
1340	3	14800001	14900000	3	1	4	1	2	1	4	1	12	1	6	1
1341	3	14900001	15000000	1	0.154354	0	1	0	0.130921	5	1	20	1	4	1
1342	3	15000001	15100000	1	0.154354	3	1	0	0.130921	3	1	4	1	7	1
1343	3	15100001	15200000	5	1	10	1	4	1	2	1	8	1	3	1
1344	3	15200001	15300000	4	1	2	1	9	1	4	1	6	1	6	1
1345	3	15300001	15400000	9	1	3	1	9	1	2	1	16	1	3	1
1346	3	15400001	15500000	4	1	7	1	9	1	5	1	2	1	6	1
1347	3	15500001	15600000	4	1	2	1	6	1	14	1	2	1	6	1
1348	3	15600001	15700000	2	1	8	1	5	1	7	1	10	1	7	1
1349	3	15700001	15800000	9	1	8	1	1	1	3	1	9	1	3	1
1350	3	15800001	15900000	2	1	0	1	3	1	5	1	2	1	0	1
1351	3	15900001	16000000	7	1	3	1	4	1	1	1	2	1	9	1
1352	3	16000001	16100000	8	1	2	1	5	1	0	1	3	1	3	1
1353	3	16100001	16200000	6	1	0	1	0	0.130921	1	1	5	1	6	1
1354	3	16200001	16300000	8	1	0	1	0	0.130921	0	1	5	1	2	1
1355	3	16300001	16400000	6	1	0	1	1	1	8	1	10	1	6	1
1356	3	16400001	16500000	3	1	3	1	0	0.130921	5	1	5	1	16	1
1357	3	16500001	16600000	0	0.00960544	3	1	0	0.130921	1	1	7	1	3	1
1358	3	16600001	16700000	3	1	0	1	3	1	2	1	5	1	13	1
1359	3	16700001	16800000	1	0.154354	7	1	1	1	3	1	6	1	8	1
1360	3	16800001	16900000	1	0.154354	4	1	2	1	6	1	10	1	16	1
1361	3	16900001	17000000	6	1	1	1	4	1	2	1	16	1	13	1
1362	3	17000001	17100000	4	1	4	1	3	1	4	1	4	1	1	1
1363	3	17100001	17200000	9	1	1	1	4	1	2	1	13	1	20	1
1364	3	17200001	17300000	8	1	0	1	4	1	1	1	9	1	20	1
1365	3	17300001	17400000	5	1	3	1	2	1	4	1	5	1	8	1
1366	3	17400001	17500000	10	1	0	1	0	0.130921	5	1	20	1	8	1
1367	3	17500001	17600000	8	1	1	1	0	0.130921	13	1	8	1	3	1
1368	3	17600001	17700000	10	1	0	1	3	1	7	1	23	1	10	1
1369	3	17700001	17800000	2	1	4	1	0	0.130921	4	1	8	1	9	1
1370	3	17800001	17900000	4	1	6	1	2	1	7	1	4	1	10	1
1371	3	17900001	18000000	11	1	1	1	4	1	5	1	6	1	12	1
1372	3	18000001	18100000	2	1	14	1	1	1	2	1	5	1	9	1
1373	3	18100001	18200000	4	1	0	1	1	1	3	1	6	1	7	1
1374	3	18200001	18300000	5	1	0	1	0	0.130921	9	1	14	1	14	1
1375	3	18300001	18400000	3	1	4	1	0	0.130921	9	1	9	1	8	1
1376	3	18400001	18500000	19	1	5	1	6	1	2	1	9	1	7	1
1377	3	18500001	18600000	2	1	4	1	0	0.130921	3	1	6	1	4	1
1378	3	18600001	18700000	0	0.00960544	5	1	0	0.130921	2	1	10	1	8	1
1379	3	18700001	18800000	1	0.154354	2	1	4	1	1	1	8	1	6	1
1380	3	18800001	18900000	1	0.154354	6	1	3	1	3	1	18	1	3	1
1381	3	18900001	19000000	3	1	3	1	0	0.130921	1	1	1	1	2	1
1382	3	19000001	19100000	6	1	2	1	0	0.130921	3	1	2	1	0	1
1383	3	19100001	19200000	8	1	0	1	1	1	0	1	3	1	7	1
1384	3	19200001	19300000	3	1	1	1	0	0.130921	1	1	1	1	2	1
1385	3	19300001	19400000	3	1	0	1	0	0.130921	6	1	6	1	2	1
1386	3	19400001	19500000	14	1	1	1	2	1	1	1	4	1	1	1
1387	3	19500001	19600000	8	1	0	1	2	1	11	1	14	1	11	1
1388	3	19600001	19700000	3	1	5	1	2	1	4	1	6	1	3	1
1389	3	19700001	19800000	0	0.00960544	2	1	4	1	4	1	5	1	2	1
1390	3	19800001	19900000	2	1	3	1	2	1	5	1	12	1	7	1
1391	3	19900001	20000000	6	1	0	1	2	1	5	1	8	1	10	1
1392	3	20000001	20100000	2	1	7	1	0	0.130921	2	1	7	1	4	1
1393	3	20100001	20200000	3	1	0	1	5	1	4	1	9	1	16	1
1394	3	20200001	20300000	3	1	5	1	0	0.130921	5	1	8	1	5	1
1395	3	20300001	20400000	5	1	3	1	3	1	5	1	6	1	4	1
1396	3	20400001	20500000	9	1	2	1	5	1	2	1	11	1	5	1
1397	3	20500001	20600000	0	0.00960544	0	1	1	1	52	2.55118e-23	56	2.68007e-20	48	1.39153e-16
1398	3	20600001	20700000	2	1	6	1	0	0.130921	5	1	5	1	14	1
1399	3	20700001	20800000	9	1	4	1	9	1	4	1	2	1	0	1
1400	3	20800001	20900000	3	1	5	1	8	1	75	2.84971e-45	79	1.04137e-39	70	4.39766e-35
1401	3	20900001	21000000	3	1	2	1	1	1	48	6.67443e-20	48	2.00059e-14	49	2.41961e-17
1402	3	21000001	21100000	10	1	1	1	7	1	5	1	4	1	7	1
1403	3	21100001	21200000	16	1	7	1	1	1	0	1	3	1	0	1
1404	3	21200001	21300000	6	1	7	1	1	1	2	1	5	1	5	1
1405	3	21300001	21400000	4	1	2	1	4	1	1	1	6	1	5	1
1406	3	21400001	21500000	2	1	2	1	4	1	2	1	3	1	1	1
1407	3	21500001	21600000	1	0.154354	0	1	6	1	0	1	0	1	0	1
1408	3	21600001	21700000	1	0.154354	8	1	7	1	2	1	5	1	1	1
1409	3	21700001	21800000	5	1	1	1	1	1	3	1	7	1	0	1
1410	3	21800001	21900000	6	1	2	1	0	0.130921	0	1	5	1	0	1
1411	3	21900001	22000000	0	0.00960544	2	1	3	1	2	1	1	1	4	1
1412	3	22000001	22100000	5	1	0	1	0	0.130921	2	1	3	1	0	1
1413	3	22100001	22200000	9	1	2	1	4	1	4	1	4	1	9	1
1414	3	22200001	22300000	2	1	5	1	0	0.130921	3	1	6	1	11	1
1415	3	22300001	22400000	4	1	5	1	3	1	1	1	4	1	1	1
1416	3	22400001	22500000	7	1	4	1	1	1	3	1	4	1	2	1
1417	3	22500001	22600000	0	0.00960544	0	1	3	1	1	1	9	1	4	1
1418	3	22600001	22700000	2	1	2	1	3	1	2	1	6	1	7	1
1419	3	22700001	22800000	1	0.154354	0	1	1	1	6	1	12	1	17	1
1420	3	22800001	22900000	0	0.00960544	0	1	0	0.130921	17	1	14	1	16	1
1421	3	22900001	23000000	5	1	2	1	0	0.130921	8	1	3	1	1	1
1422	3	23000001	23100000	0	0.00960544	9	1	2	1	1	1	17	1	13	1
1423	3	23100001	23200000	6	1	0	1	0	0.130921	4	1	1	1	7	1
1424	3	23200001	23300000	3	1	0	1	1	1	1	1	4	1	2	1
1425	3	23300001	23400000	1	0.154354	1	1	2	1	8	1	15	1	7	1
1426	3	23400001	23500000	1	0.154354	4	1	6	1	3	1	11	1	1	1
1427	3	23500001	23600000	10	1	11	1	6	1	0	1	7	1	2	1
1428	3	23600001	23700000	9	1	1	1	0	0.130921	6	1	7	1	6	1
1429	3	23700001	23800000	4	1	1	1	3	1	1	1	5	1	8	1
1430	3	23800001	23900000	12	1	0	1	0	0.130921	3	1	9	1	2	1
1431	3	23900001	24000000	1	0.154354	3	1	0	0.130921	2	1	11	1	6	1
1432	3	24000001	24100000	7	1	6	1	1	1	5	1	14	1	7	1
1433	3	24100001	24200000	3	1	0	1	0	0.130921	4	1	14	1	6	1
1434	3	24200001	24300000	4	1	3	1	0	0.130921	2	1	7	1	15	1
1435	3	24300001	24400000	3	1	1	1	2	1	3	1	13	1	2	1
1436	3	24400001	24500000	0	0.00960544	4	1	3	1	1	1	2	1	14	1
1437	3	24500001	24600000	9	1	0	1	0	0.130921	2	1	11	1	1	1
1438	3	24600001	24700000	4	1	1	1	0	0.130921	4	1	13	1	8	1
1439	3	24700001	24800000	9	1	0	1	6	1	4	1	7	1	8	1
1440	3	24800001	24900000	2	1	0	1	2	1	5	1	14	1	7	1
1441	3	24900001	25000000	7	1	1	1	2	1	11	1	16	1	2	1
1442	3	25000001	25100000	5	1	0	1	0	0.130921	1	1	5	1	8	1
1443	3	25100001	25200000	0	0.00960544	1	1	0	0.130921	3	1	4	1	4	1
1444	3	25200001	25300000	5	1	6	1	4	1	5	1	12	1	9	1
1445	3	25300001	25400000	4	1	7	1	8	1	8	1	15	1	13	1
1446	3	25400001	25500000	6	1	8	1	6	1	3	1	4	1	1	1
1447	3	25500001	25600000	5	1	0	1	1	1	11	1	11	1	16	1
1448	3	25600001	25700000	2	1	2	1	1	1	1	1	5	1	8	1
1449	3	25700001	25800000	2	1	2	1	2	1	3	1	6	1	1	1
1450	3	25800001	25900000	14	1	0	1	3	1	9	1	3	1	3	1
1451	3	25900001	26000000	3	1	2	1	3	1	6	1	17	1	12	1
1452	3	26000001	26100000	7	1	1	1	0	0.130921	5	1	5	1	3	1
1453	3	26100001	26200000	5	1	0	1	4	1	1	1	3	1	4	1
1454	3	26200001	26300000	2	1	2	1	3	1	4	1	13	1	7	1
1455	3	26300001	26400000	1	0.154354	0	1	4	1	4	1	4	1	4	1
1456	3	26400001	26500000	3	1	2	1	0	0.130921	2	1	7	1	10	1
1457	3	26500001	26600000	3	1	4	1	0	0.130921	2	1	4	1	5	1
1458	3	26600001	26700000	0	0.00960544	0	1	2	1	4	1	16	1	15	1
1459	3	26700001	26800000	7	1	0	1	5	1	3	1	5	1	3	1
1460	3	26800001	26900000	7	1	0	1	1	1	7	1	9	1	9	1
1461	3	26900001	27000000	0	0.00960544	6	1	2	1	0	1	7	1	3	1
1462	3	27000001	27100000	0	0.00960544	0	1	1	1	6	1	4	1	6	1
1463	3	27100001	27200000	4	1	4	1	4	1	1	1	1	1	5	1
1464	3	27200001	27300000	0	0.00960544	0	1	0	0.130921	0	1	1	1	1	1
1465	3	27300001	27400000	5	1	4	1	3	1	2	1	3	1	4	1
1466	3	27400001	27500000	0	0.00960544	0	1	0	0.130921	0	1	2	1	0	1
1467	3	27500001	27600000	8	1	1	1	4	1	9	1	4	1	0	1
1468	3	27600001	27700000	3	1	0	1	1	1	0	1	4	1	3	1
1469	3	27700001	27800000	0	0.00960544	1	1	0	0.130921	3	1	2	1	0	1
1470	3	27800001	27900000	2	1	1	1	0	0.130921	3	1	2	1	3	1
1471	3	27900001	28000000	11	1	0	1	0	0.130921	3	1	2	1	10	1
1472	3	28000001	28100000	1	0.154354	3	1	6	1	2	1	7	1	4	1
1473	3	28100001	28200000	1	0.154354	6	1	0	0.130921	0	1	2	1	3	1
1474	3	28200001	28300000	8	1	1	1	4	1	9	1	2	1	7	1
1475	3	28300001	28400000	6	1	4	1	0	0.130921	0	1	1	1	3	1
1476	3	28400001	28500000	4	1	1	1	0	0.130921	4	1	5	1	0	1
1477	3	28500001	28600000	8	1	1	1	7	1	0	1	0	1	7	1
1478	3	28600001	28700000	5	1	4	1	0	0.130921	0	1	2	1	6	1
1479	3	28700001	28800000	0	0.00960544	1	1	2	1	2	1	0	1	0	1
1480	3	28800001	28900000	2	1	0	1	0	0.130921	0	1	0	1	11	1
1481	3	28900001	29000000	1	0.154354	0	1	0	0.130921	0	1	2	1	0	1
1482	3	29000001	29100000	1	0.154354	3	1	3	1	0	1	5	1	0	1
1483	3	29100001	29200000	4	1	0	1	0	0.130921	1	1	5	1	4	1
1484	3	29200001	29300000	0	0.00960544	0	1	0	0.130921	0	1	8	1	1	1
1485	3	29300001	29400000	6	1	2	1	0	0.130921	4	1	3	1	0	1
1486	3	29400001	29500000	4	1	4	1	0	0.130921	2	1	0	1	2	1
1487	3	29500001	29600000	7	1	0	1	0	0.130921	0	1	1	1	1	1
1488	3	29600001	29700000	7	1	4	1	0	0.130921	6	1	0	1	2	1
1489	3	29700001	29800000	10	1	2	1	4	1	2	1	4	1	4	1
1490	3	29800001	29900000	8	1	5	1	3	1	3	1	2	1	7	1
1491	3	29900001	30000000	29	1	5	1	20	1	4	1	2	1	2	1
1492	3	30000001	30100000	1142	0	3	1	1174	0	4	1	6	1	5	1
1493	3	30100001	30200000	1002	0	4	1	1004	0	1	1	13	1	4	1
1494	3	30200001	30300000	717	0	6	1	766	0	6	1	9	1	7	1
1495	3	30300001	30400000	253	3.41456e-206	2	1	251	1.24498e-223	0	1	3	1	1	1
1496	3	30400001	30500000	602	0	3	1	615	0	1	1	8	1	7	1
1497	3	30500001	30600000	699	0	8	1	721	0	7	1	5	1	4	1
1498	3	30600001	30700000	689	0	4	1	684	0	2	1	5	1	3	1
1499	3	30700001	30800000	540	0	9	1	559	0	7	1	6	1	10	1
1500	3	30800001	30900000	1000	0	19	1	968	0	16	1	27	0.0512582	17	1
1501	3	30900001	31000000	715	0	7	1	715	0	2	1	3	1	4	1
1502	3	31000001	31100000	998	0	7	1	978	0	4	1	2	1	6	1
1503	3	31100001	31200000	741	0	5	1	760	0	3	1	4	1	5	1
1504	3	31200001	31300000	796	0	1	1	803	0	1	1	3	1	4	1
1505	3	31300001	31400000	610	0	6	1	629	0	5	1	4	1	9	1
1506	3	31400001	31500000	771	0	14	1	788	0	4	1	7	1	10	1
1507	3	31500001	31600000	668	0	9	1	691	0	5	1	11	1	7	1
1508	3	31600001	31700000	778	0	4	1	754	0	4	1	8	1	1	1
1509	3	31700001	31800000	841	0	3	1	866	0	11	1	9	1	14	1
1510	3	31800001	31900000	1007	0	13	1	1008	0	12	1	2	1	9	1
1511	3	31900001	32000000	932	0	3	1	927	0	5	1	4	1	3	1
1512	3	32000001	32100000	967	0	6	1	972	0	2	1	18	1	4	1
1513	3	32100001	32200000	864	0	5	1	828	0	1	1	6	1	12	1
1514	3	32200001	32300000	952	0	5	1	978	0	2	1	2	1	6	1
1515	3	32300001	32400000	855	0	1	1	892	0	4	1	12	1	3	1
1516	3	32400001	32500000	862	0	5	1	898	0	1	1	2	1	3	1
1517	3	32500001	32600000	651	0	11	1	683	0	8	1	11	1	7	1
1518	3	32600001	32700000	962	0	7	1	979	0	5	1	10	1	7	1
1519	3	32700001	32800000	860	0	2	1	886	0	2	1	6	1	6	1
1520	3	32800001	32900000	836	0	20	0.507913	837	0	5	1	3	1	4	1
1521	3	32900001	33000000	888	0	2	1	878	0	1	1	1	1	5	1
1522	3	33000001	33100000	589	0	6	1	579	0	9	1	10	1	5	1
1523	3	33100001	33200000	1014	0	13	1	1037	0	5	1	12	1	4	1
1524	3	33200001	33300000	750	0	3	1	724	0	7	1	5	1	6	1
1525	3	33300001	33400000	1	0.154354	1	1	3	1	0	1	0	1	7	1
1526	3	33400001	33500000	3	1	5	1	2	1	3	1	6	1	2	1
1527	3	33500001	33600000	4	1	2	1	5	1	2	1	8	1	8	1
1528	3	33600001	33700000	3	1	2	1	1	1	4	1	5	1	4	1
1529	3	33700001	33800000	3	1	3	1	1	1	2	1	7	1	2	1
1530	3	33800001	33900000	6	1	3	1	3	1	2	1	2	1	6	1
1531	3	33900001	34000000	58	2.41502e-13	49	3.68268e-21	54	1.96529e-14	51	1.8788e-22	61	3.1983e-24	39	3.61959e-10
1532	3	34000001	34100000	19	1	19	1	32	0.0248186	25	0.00176144	27	0.0512582	37	7.43492e-09
1533	3	34100001	34200000	575	0	10	1	592	0	5	1	5	1	10	1
1534	3	34200001	34300000	886	0	6	1	910	0	1	1	7	1	3	1
1535	3	34300001	34400000	813	0	2	1	810	0	3	1	4	1	8	1
1536	3	34400001	34500000	1085	0	2	1	1126	0	12	1	12	1	12	1
1537	3	34500001	34600000	919	0	7	1	950	0	4	1	8	1	4	1
1538	3	34600001	34700000	773	0	1	1	777	0	4	1	18	1	0	1
1539	3	34700001	34800000	918	0	13	1	949	0	10	1	13	1	16	1
1540	3	34800001	34900000	745	0	20	0.507913	723	0	3	1	12	1	12	1
1541	3	34900001	35000000	1112	0	8	1	1071	0	2	1	3	1	8	1
1542	3	35000001	35100000	933	0	3	1	937	0	2	1	5	1	13	1
1543	3	35100001	35200000	919	0	7	1	929	0	9	1	19	1	11	1
1544	3	35200001	35300000	819	0	7	1	813	0	2	1	2	1	2	1
1545	3	35300001	35400000	920	0	2	1	891	0	3	1	5	1	5	1
1546	3	35400001	35500000	855	0	2	1	841	0	3	1	16	1	13	1
1547	3	35500001	35600000	800	0	3	1	839	0	10	1	0	1	3	1
1548	3	35600001	35700000	877	0	7	1	906	0	2	1	5	1	3	1
1549	3	35700001	35800000	959	0	3	1	934	0	3	1	3	1	4	1
1550	3	35800001	35900000	708	0	3	1	719	0	2	1	4	1	5	1
1551	3	35900001	36000000	419	0	3	1	411	0	1	1	3	1	4	1
1552	3	36000001	36100000	846	0	1	1	881	0	6	1	13	1	0	1
1553	3	36100001	36200000	991	0	8	1	995	0	4	1	1	1	9	1
1554	3	36200001	36300000	927	0	4	1	914	0	1	1	0	1	10	1
1555	3	36300001	36400000	872	0	4	1	854	0	42	4.79035e-15	45	2.30135e-12	40	7.69084e-11
1556	3	36400001	36500000	994	0	5	1	953	0	2	1	6	1	2	1
1557	3	36500001	36600000	1143	0	0	1	1144	0	3	1	11	1	14	1
1558	3	36600001	36700000	1021	0	3	1	1007	0	2	1	8	1	5	1
1559	3	36700001	36800000	584	0	4	1	599	0	3	1	11	1	2	1
1560	3	36800001	36900000	823	0	36	7.62513e-11	872	0	34	3.77875e-09	45	2.30135e-12	41	1.59485e-11
1561	3	36900001	37000000	823	0	4	1	846	0	3	1	6	1	4	1
1562	3	37000001	37100000	1064	0	6	1	1081	0	5	1	6	1	9	1
1563	3	37100001	37200000	426	0	0	1	420	0	0	1	11	1	3	1
1564	3	37200001	37300000	777	0	11	1	775	0	1	1	10	1	1	1
1565	3	37300001	37400000	382	0	7	1	397	0	12	1	10	1	3	1
1566	3	37400001	37500000	738	0	7	1	734	0	4	1	6	1	4	1
1567	3	37500001	37600000	291	3.75164e-254	13	1	281	1.01752e-263	0	1	0	1	4	1
1568	3	37600001	37700000	221	1.04342e-167	1	1	224	7.13828e-189	0	1	4	1	10	1
1569	3	37700001	37800000	627	0	3	1	663	0	3	1	2	1	10	1
1570	3	37800001	37900000	796	0	5	1	806	0	4	1	3	1	7	1
1571	3	37900001	38000000	727	0	0	1	731	0	2	1	6	1	6	1
1572	3	38000001	38100000	424	0	1	1	451	0	3	1	4	1	6	1
1573	3	38100001	38200000	1217	0	6	1	1263	0	2	1	6	1	12	1
1574	3	38200001	38300000	661	0	10	1	614	0	12	1	12	1	7	1
1575	3	38300001	38400000	1036	0	4	1	1013	0	7	1	13	1	5	1
1576	3	38400001	38500000	1060	0	13	1	1059	0	3	1	7	1	12	1
1577	3	38500001	38600000	873	0	3	1	822	0	4	1	5	1	3	1
1578	3	38600001	38700000	909	0	0	1	893	0	1	1	3	1	3	1
1579	3	38700001	38800000	692	0	6	1	676	0	6	1	5	1	10	1
1580	3	38800001	38900000	858	0	2	1	826	0	14	1	6	1	8	1
1581	3	38900001	39000000	518	0	3	1	532	0	10	1	4	1	12	1
1582	3	39000001	39100000	110	2.65479e-52	0	1	111	2.33765e-61	2	1	2	1	6	1
1583	3	39100001	39200000	771	0	1	1	758	0	7	1	7	1	0	1
1584	3	39200001	39300000	607	0	3	1	604	0	12	1	8	1	6	1
1585	3	39300001	39400000	908	0	4	1	934	0	2	1	15	1	5	1
1586	3	39400001	39500000	1149	0	2	1	1174	0	4	1	2	1	2	1
1587	3	39500001	39600000	1112	0	4	1	1096	0	4	1	13	1	9	1
1588	3	39600001	39700000	1027	0	6	1	1060	0	1	1	8	1	1	1
1589	3	39700001	39800000	975	0	6	1	998	0	8	1	13	1	5	1
1590	3	39800001	39900000	881	0	3	1	880	0	1	1	10	1	5	1
1591	3	39900001	40000000	965	0	15	1	974	0	1	1	4	1	7	1
1592	3	40000001	40100000	1003	0	5	1	1008	0	7	1	5	1	3	1
1593	3	40100001	40200000	985	0	4	1	962	0	7	1	16	1	8	1
1594	3	40200001	40300000	993	0	20	0.507913	1044	0	6	1	9	1	0	1
1595	3	40300001	40400000	968	0	0	1	907	0	11	1	18	1	13	1
1596	3	40400001	40500000	612	0	4	1	607	0	0	1	4	1	2	1
1597	3	40500001	40600000	35	0.0832505	8	1	28	1	8	1	9	1	11	1
1598	3	40600001	40700000	16	1	13	1	11	1	4	1	5	1	9	1
1599	3	40700001	40800000	6	1	1	1	2	1	9	1	5	1	5	1
1600	3	40800001	40900000	2	1	5	1	6	1	5	1	12	1	6	1
1601	3	40900001	41000000	4	1	5	1	0	0.130921	7	1	10	1	8	1
1602	3	41000001	41100000	9	1	3	1	3	1	3	1	7	1	5	1
1603	3	41100001	41200000	9	1	6	1	5	1	3	1	7	1	1	1
1604	3	41200001	41300000	8	1	1	1	1	1	6	1	16	1	15	1
1605	3	41300001	41400000	4	1	7	1	7	1	7	1	9	1	10	1
1606	3	41400001	41500000	9	1	4	1	2	1	5	1	5	1	7	1
1607	3	41500001	41600000	3	1	3	1	4	1	9	1	5	1	10	1
1608	3	41600001	41700000	5	1	3	1	2	1	3	1	5	1	3	1
1609	3	41700001	41800000	6	1	5	1	7	1	14	1	13	1	6	1
1610	3	41800001	41900000	4	1	3	1	1	1	6	1	5	1	10	1
1611	3	41900001	42000000	3	1	7	1	6	1	5	1	13	1	5	1
1612	3	42000001	42100000	5	1	2	1	7	1	3	1	4	1	8	1
1613	3	42100001	42200000	3	1	1	1	3	1	1	1	4	1	6	1
1614	3	42200001	42300000	5	1	4	1	3	1	5	1	9	1	18	1
1615	3	42300001	42400000	13	1	4	1	3	1	9	1	5	1	7	1
1616	3	42400001	42500000	3	1	0	1	0	0.130921	3	1	2	1	1	1
1617	3	42500001	42600000	6	1	8	1	10	1	6	1	9	1	2	1
1618	3	42600001	42700000	11	1	8	1	3	1	10	1	5	1	5	1
1619	3	42700001	42800000	2	1	2	1	4	1	9	1	11	1	13	1
1620	3	42800001	42900000	5	1	4	1	10	1	5	1	12	1	7	1
1621	3	42900001	43000000	2	1	2	1	9	1	13	1	17	1	10	1
1622	3	43000001	43100000	11	1	3	1	6	1	0	1	8	1	10	1
1623	3	43100001	43200000	0	0.00960544	2	1	0	0.130921	3	1	1	1	4	1
1624	3	43200001	43300000	6	1	11	1	5	1	4	1	9	1	8	1
1625	3	43300001	43400000	8	1	6	1	6	1	8	1	2	1	5	1
1626	3	43400001	43500000	10	1	6	1	2	1	11	1	7	1	2	1
1627	3	43500001	43600000	3	1	4	1	9	1	2	1	10	1	9	1
1628	3	43600001	43700000	5	1	6	1	2	1	5	1	3	1	9	1
1629	3	43700001	43800000	6	1	2	1	2	1	3	1	12	1	11	1
1630	3	43800001	43900000	8	1	5	1	9	1	7	1	29	0.0057612	11	1
1631	3	43900001	44000000	4	1	1	1	4	1	9	1	11	1	6	1
1632	3	44000001	44100000	12	1	7	1	3	1	2	1	7	1	7	1
1633	3	44100001	44200000	23	1	8	1	4	1	6	1	8	1	6	1
1634	3	44200001	44300000	3	1	4	1	2	1	0	1	5	1	11	1
1635	3	44300001	44400000	7	1	4	1	8	1	6	1	6	1	5	1
1636	3	44400001	44500000	20	1	27	7.71747e-05	17	1	0	1	9	1	1	1
1637	3	44500001	44600000	7	1	7	1	1	1	3	1	4	1	9	1
1638	3	44600001	44700000	10	1	4	1	7	1	10	1	14	1	14	1
1639	3	44700001	44800000	10	1	8	1	13	1	3	1	19	1	14	1
1640	3	44800001	44900000	11	1	11	1	4	1	10	1	14	1	17	1
1641	3	44900001	45000000	3	1	2	1	4	1	21	0.227739	24	1	31	3.35514e-05
1642	3	45000001	45100000	12	1	1	1	2	1	3	1	10	1	6	1
1643	3	45100001	45200000	2	1	2	1	0	0.130921	8	1	4	1	4	1
1644	3	45200001	45300000	2	1	0	1	3	1	14	1	5	1	11	1
1645	3	45300001	45400000	5	1	0	1	0	0.130921	9	1	8	1	4	1
1646	3	45400001	45500000	3	1	4	1	0	0.130921	7	1	10	1	1	1
1647	3	45500001	45600000	3	1	1	1	0	0.130921	0	1	10	1	9	1
1648	3	45600001	45700000	2	1	2	1	6	1	1	1	5	1	4	1
1649	3	45700001	45800000	3	1	0	1	1	1	2	1	8	1	16	1
1650	3	45800001	45900000	0	0.00960544	0	1	4	1	1	1	8	1	4	1
1651	3	45900001	46000000	3	1	0	1	3	1	4	1	5	1	7	1
1652	3	46000001	46100000	4	1	0	1	0	0.130921	9	1	9	1	9	1
1653	3	46100001	46200000	1	0.154354	3	1	13	1	9	1	8	1	11	1
1654	3	46200001	46300000	2	1	0	1	1	1	12	1	11	1	8	1
1655	3	46300001	46400000	5	1	0	1	0	0.130921	6	1	1	1	8	1
1656	3	46400001	46500000	3	1	2	1	3	1	2	1	0	1	0	1
1657	3	46500001	46600000	1	0.154354	3	1	0	0.130921	1	1	0	1	3	1
1658	3	46600001	46700000	2	1	0	1	4	1	0	1	1	1	3	1
1659	3	46700001	46800000	8	1	2	1	0	0.130921	1	1	1	1	1	1
1660	3	46800001	46900000	17	1	11	1	1	1	8	1	4	1	0	1
1661	3	46900001	47000000	7	1	13	1	17	1	7	1	9	1	14	1
1662	3	47000001	47100000	2	1	7	1	2	1	5	1	7	1	12	1
1663	3	47100001	47200000	1	0.154354	4	1	4	1	9	1	17	1	13	1
1664	3	47200001	47300000	1	0.154354	1	1	0	0.130921	249	6.35767e-278	230	1.83853e-218	217	3.16909e-212
1665	3	47300001	47400000	2	1	0	1	2	1	9	1	12	1	6	1
1666	3	47400001	47500000	1	0.154354	2	1	4	1	1	1	8	1	2	1
1667	3	47500001	47600000	5	1	4	1	4	1	12	1	21	1	6	1
1668	3	47600001	47700000	9	1	8	1	0	0.130921	2	1	11	1	8	1
1669	3	47700001	47800000	3	1	3	1	0	0.130921	4	1	11	1	13	1
1670	3	47800001	47900000	0	0.00960544	0	1	0	0.130921	9	1	3	1	10	1
1671	3	47900001	48000000	9	1	3	1	3	1	3	1	4	1	1	1
1672	3	48000001	48100000	2	1	2	1	0	0.130921	0	1	0	1	4	1
1673	3	48100001	48200000	2	1	0	1	5	1	2	1	15	1	3	1
1674	3	48200001	48300000	4	1	2	1	8	1	7	1	10	1	4	1
1675	3	48300001	48400000	3	1	5	1	1	1	6	1	5	1	2	1
1676	3	48400001	48500000	5	1	1	1	4	1	3	1	10	1	6	1
1677	3	48500001	48600000	3	1	10	1	4	1	1	1	3	1	8	1
1678	3	48600001	48700000	2	1	0	1	1	1	26	0.000473255	31	0.000568095	29	0.00043675
1679	3	48700001	48800000	3	1	1	1	0	0.130921	0	1	2	1	0	1
1680	3	48800001	48900000	6	1	2	1	0	0.130921	10	1	12	1	6	1
1681	3	48900001	49000000	10	1	0	1	2	1	7	1	3	1	4	1
1682	3	49000001	49100000	7	1	2	1	1	1	15	1	13	1	17	1
1683	3	49100001	49200000	0	0.00960544	2	1	1	1	1	1	4	1	2	1
1684	3	49200001	49300000	5	1	0	1	5	1	5	1	2	1	4	1
1685	3	49300001	49400000	1	0.154354	8	1	2	1	3	1	3	1	2	1
1686	3	49400001	49500000	1	0.154354	0	1	2	1	0	1	9	1	5	1
1687	3	49500001	49600000	4	1	1	1	1	1	1	1	3	1	5	1
1688	3	49600001	49700000	15	1	0	1	0	0.130921	9	1	4	1	5	1
1689	3	49700001	49800000	5	1	0	1	0	0.130921	2	1	7	1	3	1
1690	3	49800001	49900000	1	0.154354	0	1	2	1	6	1	2	1	6	1
1691	3	49900001	50000000	15	1	4	1	0	0.130921	0	1	13	1	8	1
1692	3	50000001	50100000	5	1	2	1	0	0.130921	3	1	9	1	9	1
1693	3	50100001	50200000	0	0.00960544	1	1	3	1	1	1	8	1	7	1
1694	3	50200001	50300000	4	1	6	1	0	0.130921	3	1	3	1	4	1
1695	3	50300001	50400000	11	1	9	1	13	1	12	1	11	1	16	1
1696	3	50400001	50500000	1	0.154354	7	1	2	1	10	1	11	1	10	1
1697	3	50500001	50600000	5	1	0	1	4	1	58	1.0878e-28	73	2.50048e-34	56	6.78053e-23
1698	3	50600001	50700000	5	1	0	1	0	0.130921	0	1	1	1	2	1
1699	3	50700001	50800000	6	1	3	1	0	0.130921	0	1	2	1	4	1
1700	3	50800001	50900000	1	0.154354	2	1	6	1	1	1	7	1	14	1
1701	3	50900001	51000000	2	1	4	1	0	0.130921	1	1	11	1	2	1
1702	3	51000001	51100000	3	1	4	1	3	1	3	1	10	1	8	1
1703	3	51100001	51200000	2	1	4	1	1	1	7	1	12	1	11	1
1704	3	51200001	51300000	17	1	17	1	21	1	4	1	8	1	8	1
1705	3	51300001	51400000	8	1	12	1	7	1	6	1	5	1	5	1
1706	3	51400001	51500000	16	1	6	1	9	1	1	1	8	1	4	1
1707	3	51500001	51600000	32	1	27	7.71747e-05	18	1	4	1	17	1	9	1
1708	3	51600001	51700000	16	1	6	1	10	1	12	1	6	1	10	1
1709	3	51700001	51800000	8	1	10	1	4	1	9	1	11	1	8	1
1710	3	51800001	51900000	10	1	13	1	5	1	10	1	15	1	9	1
1711	3	51900001	52000000	1	0.154354	2	1	4	1	4	1	5	1	6	1
1712	3	52000001	52100000	9	1	0	1	1	1	10	1	4	1	5	1
1713	3	52100001	52200000	4	1	7	1	2	1	8	1	14	1	7	1
1714	3	52200001	52300000	7	1	0	1	0	0.130921	38	5.22505e-12	36	1.02693e-06	31	3.35514e-05
1715	3	52300001	52400000	2	1	3	1	3	1	33	1.82817e-08	45	2.30135e-12	38	1.66156e-09
1716	3	52400001	52500000	3	1	3	1	3	1	6	1	6	1	6	1
1717	3	52500001	52600000	0	0.00960544	1	1	2	1	3	1	10	1	6	1
1718	3	52600001	52700000	6	1	0	1	0	0.130921	4	1	12	1	8	1
1719	3	52700001	52800000	12	1	2	1	2	1	10	1	22	1	7	1
1720	3	52800001	52900000	3	1	1	1	1	1	4	1	10	1	2	1
1721	3	52900001	53000000	3	1	2	1	5	1	2	1	14	1	8	1
1722	3	53000001	53100000	8	1	4	1	11	1	6	1	7	1	8	1
1723	3	53100001	53200000	8	1	1	1	4	1	4	1	7	1	8	1
1724	3	53200001	53300000	10	1	7	1	3	1	4	1	5	1	1	1
1725	3	53300001	53400000	11	1	1	1	2	1	4	1	17	1	3	1
1726	3	53400001	53500000	1	0.154354	0	1	1	1	0	1	2	1	5	1
1727	3	53500001	53600000	0	0.00960544	3	1	0	0.130921	1	1	12	1	4	1
1728	3	53600001	53700000	5	1	0	1	0	0.130921	4	1	16	1	14	1
1729	3	53700001	53800000	0	0.00960544	4	1	2	1	4	1	8	1	7	1
1730	3	53800001	53900000	2	1	0	1	5	1	7	1	2	1	7	1
1731	3	53900001	54000000	3	1	8	1	4	1	8	1	17	1	11	1
1732	3	54000001	54100000	5	1	14	1	9	1	6	1	19	1	7	1
1733	3	54100001	54200000	12	1	9	1	5	1	14	1	10	1	21	1
1734	3	54200001	54300000	11	1	8	1	9	1	9	1	10	1	12	1
1735	3	54300001	54400000	21	1	16	1	6	1	8	1	12	1	9	1
1736	3	54400001	54500000	6	1	0	1	14	1	0	1	12	1	0	1
1737	3	54500001	54600000	9	1	8	1	2	1	7	1	9	1	10	1
1738	3	54600001	54700000	15	1	12	1	5	1	2	1	5	1	5	1
1739	3	54700001	54800000	10	1	5	1	4	1	1	1	5	1	7	1
1740	3	54800001	54900000	9	1	1	1	3	1	4	1	9	1	9	1
1741	3	54900001	55000000	0	0.00960544	0	1	0	0.130921	2	1	8	1	4	1
1742	3	55000001	55100000	7	1	2	1	2	1	3	1	3	1	4	1
1743	3	55100001	55200000	0	0.00960544	0	1	1	1	22	0.0718803	33	4.95244e-05	22	1
1744	3	55200001	55300000	4	1	2	1	1	1	5	1	1	1	0	1
1745	3	55300001	55400000	12	1	4	1	11	1	5	1	9	1	6	1
1746	3	55400001	55500000	2	1	6	1	9	1	6	1	12	1	2	1
1747	3	55500001	55600000	6	1	3	1	4	1	5	1	5	1	1	1
1748	3	55600001	55700000	13	1	2	1	1	1	1	1	10	1	16	1
1749	3	55700001	55800000	0	0.00960544	0	1	0	0.130921	0	1	16	1	5	1
1750	3	55800001	55900000	8	1	1	1	8	1	4	1	11	1	14	1
1751	3	55900001	56000000	5	1	0	1	0	0.130921	9	1	9	1	8	1
1752	3	56000001	56100000	2	1	2	1	0	0.130921	8	1	9	1	2	1
1753	3	56100001	56200000	7	1	5	1	6	1	14	1	18	1	10	1
1754	3	56200001	56300000	7	1	2	1	4	1	3	1	10	1	17	1
1755	3	56300001	56400000	15	1	6	1	7	1	1	1	10	1	2	1
1756	3	56400001	56500000	1	0.154354	1	1	2	1	2	1	1	1	3	1
1757	3	56500001	56600000	137	3.61036e-77	130	3.86773e-110	139	1.24225e-89	117	9.07015e-93	143	3.82635e-107	128	1.6004e-96
1758	3	56600001	56700000	678	0	644	0	621	0	616	0	646	0	605	0
1759	3	56700001	56800000	760	0	745	0	740	0	773	0	756	0	718	0
1760	3	56800001	56900000	212	3.11651e-157	194	1.27936e-197	181	1.68387e-136	168	3.50049e-159	181	1.43365e-153	187	4.78165e-171
1761	3	56900001	57000000	7	1	2	1	2	1	2	1	7	1	7	1
1762	3	57000001	57100000	8	1	3	1	3	1	7	1	13	1	5	1
1763	3	57100001	57200000	3	1	4	1	1	1	5	1	0	1	0	1
1764	3	57200001	57300000	2	1	1	1	3	1	5	1	8	1	9	1
1765	3	57300001	57400000	16	1	2	1	3	1	4	1	10	1	5	1
1766	3	57400001	57500000	7	1	6	1	11	1	2	1	9	1	9	1
1767	3	57500001	57600000	18	1	15	1	9	1	19	1	24	1	8	1
1768	3	57600001	57700000	9	1	12	1	15	1	3	1	11	1	2	1
1769	3	57700001	57800000	6	1	0	1	2	1	10	1	4	1	5	1
1770	3	57800001	57900000	2	1	0	1	0	0.130921	8	1	13	1	4	1
1771	3	57900001	58000000	1	0.154354	3	1	6	1	3	1	11	1	10	1
1772	3	58000001	58100000	0	0.00960544	5	1	2	1	3	1	4	1	3	1
1773	3	58100001	58200000	7	1	0	1	0	0.130921	1	1	1	1	0	1
1774	3	58200001	58300000	2	1	2	1	2	1	4	1	9	1	12	1
1775	3	58300001	58400000	1	0.154354	0	1	4	1	7	1	12	1	6	1
1776	3	58400001	58500000	0	0.00960544	3	1	0	0.130921	3	1	8	1	12	1
1777	3	58500001	58600000	4	1	1	1	2	1	0	1	13	1	0	1
1778	3	58600001	58700000	169	1.34768e-109	175	1.562e-170	170	8.97253e-124	9	1	14	1	4	1
1779	3	58700001	58800000	10	1	7	1	9	1	1	1	4	1	10	1
1780	3	58800001	58900000	4	1	0	1	9	1	3	1	1	1	0	1
1781	3	58900001	59000000	7	1	7	1	9	1	10	1	5	1	7	1
1782	3	59000001	59100000	9	1	5	1	10	1	8	1	5	1	10	1
1783	3	59100001	59200000	8	1	4	1	12	1	1	1	3	1	0	1
1784	3	59200001	59300000	21	1	25	0.00115982	14	1	21	0.227739	19	1	12	1
1785	3	59300001	59400000	12	1	15	1	24	1	10	1	13	1	7	1
1786	3	59400001	59500000	4	1	9	1	12	1	10	1	9	1	3	1
1787	3	59500001	59600000	17	1	11	1	14	1	8	1	8	1	2	1
1788	3	59600001	59700000	12	1	7	1	4	1	0	1	0	1	0	1
1789	3	59700001	59800000	28	1	21	0.163923	14	1	0	1	4	1	3	1
1790	3	59800001	59900000	4	1	1	1	2	1	3	1	7	1	2	1
1791	3	59900001	60000000	8	1	2	1	5	1	4	1	10	1	8	1
1792	3	60000001	60100000	1	0.154354	1	1	1	1	27	0.000122574	34	1.39926e-05	39	3.61959e-10
1793	3	60100001	60200000	1	0.154354	7	1	5	1	12	1	21	1	14	1
1794	3	60200001	60300000	6	1	1	1	1	1	12	1	8	1	4	1
1795	3	60300001	60400000	1	0.154354	2	1	5	1	0	1	0	1	0	1
1796	3	60400001	60500000	3	1	1	1	3	1	4	1	6	1	12	1
1797	3	60500001	60600000	18	1	10	1	12	1	12	1	19	1	18	1
1798	3	60600001	60700000	13	1	8	1	11	1	7	1	9	1	9	1
1799	3	60700001	60800000	9	1	8	1	3	1	2	1	10	1	4	1
1800	3	60800001	60900000	10	1	7	1	5	1	9	1	9	1	7	1
1801	3	60900001	61000000	13	1	10	1	4	1	0	1	2	1	6	1
1802	3	61000001	61100000	20	1	14	1	2	1	1	1	13	1	7	1
1803	3	61100001	61200000	4	1	2	1	15	1	4	1	14	1	13	1
1804	3	61200001	61300000	22	1	8	1	6	1	5	1	8	1	22	1
1805	3	61300001	61400000	11	1	7	1	8	1	14	1	19	1	11	1
1806	3	61400001	61500000	5	1	4	1	7	1	11	1	11	1	11	1
1807	3	61500001	61600000	10	1	13	1	7	1	12	1	14	1	9	1
1808	3	61600001	61700000	5	1	11	1	5	1	3	1	2	1	6	1
1809	3	61700001	61800000	0	0.00960544	6	1	2	1	5	1	5	1	4	1
1810	3	61800001	61900000	3	1	11	1	4	1	15	1	16	1	14	1
1811	3	61900001	62000000	8	1	15	1	13	1	19	1	13	1	21	1
1812	3	62000001	62100000	15	1	10	1	12	1	9	1	10	1	11	1
1813	3	62100001	62200000	10	1	11	1	8	1	9	1	3	1	11	1
1814	3	62200001	62300000	14	1	4	1	7	1	11	1	21	1	15	1
1815	3	62300001	62400000	7	1	5	1	10	1	8	1	1	1	7	1
1816	3	62400001	62500000	12	1	7	1	4	1	6	1	10	1	17	1
1817	3	62500001	62600000	7	1	3	1	8	1	1	1	5	1	3	1
1818	4	1	100000	8	1	5	1	3	1	12	1	14	1	29	0.00043675
1819	4	100001	200000	12	1	9	1	9	1	10	1	20	1	17	1
1820	4	200001	300000	22	1	3	1	10	1	5	1	17	1	15	1
1821	4	300001	400000	21	1	11	1	14	1	14	1	13	1	9	1
1822	4	400001	500000	15	1	4	1	6	1	12	1	16	1	9	1
1823	4	500001	600000	8	1	6	1	3	1	3	1	7	1	3	1
1824	4	600001	700000	4	1	1	1	1	1	4	1	9	1	9	1
1825	4	700001	800000	27	1	18	1	17	1	4	1	3	1	6	1
1826	4	800001	900000	4	1	2	1	0	0.130921	4	1	7	1	1	1
1827	4	900001	1000000	6	1	7	1	4	1	6	1	10	1	9	1
1828	4	1000001	1100000	8	1	4	1	10	1	3	1	2	1	12	1
1829	4	1100001	1200000	5	1	5	1	7	1	3	1	10	1	5	1
1830	4	1200001	1300000	0	0.00960544	9	1	7	1	3	1	0	1	1	1
1831	4	1300001	1400000	4	1	11	1	6	1	3	1	13	1	9	1
1832	4	1400001	1500000	16	1	6	1	12	1	11	1	12	1	11	1
1833	4	1500001	1600000	2	1	5	1	1	1	6	1	13	1	6	1
1834	4	1600001	1700000	4	1	3	1	0	0.130921	0	1	1	1	6	1
1835	4	1700001	1800000	6	1	2	1	8	1	10	1	6	1	4	1
1836	4	1800001	1900000	19	1	11	1	9	1	10	1	18	1	12	1
1837	4	1900001	2000000	12	1	12	1	6	1	3	1	10	1	4	1
1838	4	2000001	2100000	27	1	12	1	10	1	10	1	14	1	6	1
1839	4	2100001	2200000	16	1	1	1	4	1	14	1	4	1	11	1
1840	4	2200001	2300000	10	1	14	1	13	1	10	1	16	1	20	1
1841	4	2300001	2400000	2	1	5	1	13	1	1	1	6	1	4	1
1842	4	2400001	2500000	9	1	13	1	8	1	3	1	11	1	1	1
1843	4	2500001	2600000	1	0.154354	0	1	0	0.130921	4	1	8	1	5	1
1844	4	2600001	2700000	1	0.154354	6	1	4	1	3	1	6	1	8	1
1845	4	2700001	2800000	3	1	0	1	3	1	11	1	13	1	9	1
1846	4	2800001	2900000	0	0.00960544	7	1	1	1	1	1	6	1	9	1
1847	4	2900001	3000000	0	0.00960544	1	1	2	1	5	1	8	1	7	1
1848	4	3000001	3100000	3	1	0	1	2	1	5	1	5	1	14	1
1849	4	3100001	3200000	2	1	2	1	0	0.130921	4	1	9	1	10	1
1850	4	3200001	3300000	9	1	4	1	5	1	11	1	9	1	19	1
1851	4	3300001	3400000	9	1	2	1	3	1	11	1	16	1	14	1
1852	4	3400001	3500000	3	1	5	1	4	1	16	1	28	0.017477	11	1
1853	4	3500001	3600000	0	0.00960544	7	1	2	1	4	1	10	1	6	1
1854	4	3600001	3700000	1	0.154354	9	1	0	0.130921	12	1	28	0.017477	12	1
1855	4	3700001	3800000	31	1	34	2.03243e-09	31	0.0660409	17	1	19	1	16	1
1856	4	3800001	3900000	4	1	1	1	0	0.130921	2	1	4	1	7	1
1857	4	3900001	4000000	10	1	3	1	9	1	5	1	11	1	8	1
1858	4	4000001	4100000	3	1	8	1	2	1	7	1	16	1	8	1
1859	4	4100001	4200000	0	0.00960544	0	1	3	1	9	1	14	1	9	1
1860	4	4200001	4300000	8	1	1	1	3	1	11	1	10	1	22	1
1861	4	4300001	4400000	14	1	5	1	16	1	25	0.00176144	19	1	6	1
1862	4	4400001	4500000	4	1	2	1	2	1	21	0.227739	8	1	5	1
1863	4	4500001	4600000	11	1	8	1	14	1	9	1	7	1	8	1
1864	4	4600001	4700000	3	1	1	1	4	1	3	1	5	1	0	1
1865	4	4700001	4800000	14	1	13	1	10	1	10	1	7	1	12	1
1866	4	4800001	4900000	4	1	8	1	3	1	2	1	5	1	4	1
1867	4	4900001	5000000	5	1	4	1	6	1	2	1	12	1	4	1
1868	4	5000001	5100000	6	1	13	1	7	1	3	1	4	1	7	1
1869	4	5100001	5200000	6	1	3	1	1	1	3	1	4	1	6	1
1870	4	5200001	5300000	6	1	8	1	4	1	4	1	10	1	12	1
1871	4	5300001	5400000	14	1	3	1	7	1	2	1	11	1	3	1
1872	4	5400001	5500000	18	1	15	1	4	1	29	7.40242e-06	18	1	10	1
1873	4	5500001	5600000	2	1	4	1	5	1	5	1	3	1	5	1
1874	4	5600001	5700000	1	0.154354	2	1	3	1	4	1	7	1	5	1
1875	4	5700001	5800000	17	1	20	0.507913	9	1	20	0.690213	23	1	19	1
1876	4	5800001	5900000	6	1	4	1	3	1	5	1	1	1	2	1
1877	4	5900001	6000000	15	1	18	1	15	1	25	0.00176144	13	1	21	1
1878	4	6000001	6100000	6	1	6	1	11	1	2	1	7	1	11	1
1879	4	6100001	6200000	3	1	6	1	5	1	7	1	9	1	5	1
1880	4	6200001	6300000	5	1	2	1	18	1	8	1	11	1	6	1
1881	4	6300001	6400000	10	1	4	1	9	1	3	1	9	1	6	1
1882	4	6400001	6500000	11	1	12	1	5	1	6	1	13	1	6	1
1883	4	6500001	6600000	11	1	7	1	5	1	9	1	9	1	16	1
1884	4	6600001	6700000	14	1	10	1	6	1	8	1	17	1	8	1
1885	4	6700001	6800000	3	1	0	1	3	1	0	1	9	1	9	1
1886	4	6800001	6900000	8	1	15	1	2	1	6	1	2	1	5	1
1887	4	6900001	7000000	1	0.154354	4	1	6	1	11	1	9	1	7	1
1888	4	7000001	7100000	14	1	20	0.507913	14	1	6	1	3	1	10	1
1889	4	7100001	7200000	4	1	5	1	9	1	4	1	10	1	3	1
1890	4	7200001	7300000	7	1	2	1	1	1	4	1	3	1	7	1
1891	4	7300001	7400000	16	1	5	1	11	1	8	1	7	1	4	1
1892	4	7400001	7500000	10	1	11	1	25	1	8	1	21	1	11	1
1893	4	7500001	7600000	3	1	3	1	19	1	3	1	4	1	4	1
1894	4	7600001	7700000	9	1	10	1	5	1	9	1	11	1	8	1
1895	4	7700001	7800000	8	1	5	1	5	1	10	1	13	1	5	1
1896	4	7800001	7900000	11	1	22	0.0506033	16	1	10	1	7	1	4	1
1897	4	7900001	8000000	8	1	8	1	3	1	2	1	8	1	11	1
1898	4	8000001	8100000	3	1	3	1	2	1	3	1	15	1	9	1
1899	4	8100001	8200000	18	1	3	1	4	1	2	1	1	1	4	1
1900	4	8200001	8300000	9	1	3	1	4	1	5	1	12	1	6	1
1901	4	8300001	8400000	2	1	5	1	7	1	4	1	12	1	5	1
1902	4	8400001	8500000	7	1	8	1	3	1	5	1	9	1	6	1
1903	4	8500001	8600000	10	1	2	1	0	0.130921	3	1	3	1	2	1
1904	4	8600001	8700000	5	1	0	1	2	1	3	1	6	1	8	1
1905	4	8700001	8800000	27	1	22	0.0506033	25	1	40	1.66125e-13	48	2.00059e-14	41	1.59485e-11
1906	4	8800001	8900000	4	1	4	1	9	1	2	1	2	1	12	1
1907	4	8900001	9000000	13	1	15	1	9	1	0	1	7	1	7	1
1908	4	9000001	9100000	10	1	12	1	11	1	1	1	4	1	3	1
1909	4	9100001	9200000	12	1	4	1	2	1	11	1	4	1	4	1
1910	4	9200001	9300000	14	1	4	1	2	1	1	1	7	1	4	1
1911	4	9300001	9400000	7	1	6	1	3	1	5	1	10	1	4	1
1912	4	9400001	9500000	4	1	11	1	7	1	1	1	11	1	4	1
1913	4	9500001	9600000	10	1	12	1	1	1	0	1	1	1	6	1
1914	4	9600001	9700000	73	4.47507e-23	69	8.02011e-40	60	1.78532e-18	1	1	0	1	2	1
1915	4	9700001	9800000	1	0.154354	7	1	6	1	11	1	7	1	13	1
1916	4	9800001	9900000	3	1	2	1	1	1	4	1	6	1	4	1
1917	4	9900001	10000000	3	1	4	1	3	1	3	1	2	1	6	1
1918	4	10000001	10100000	0	0.00960544	0	1	0	0.130921	5	1	9	1	14	1
1919	4	10100001	10200000	7	1	5	1	4	1	1	1	0	1	6	1
1920	4	10200001	10300000	5	1	5	1	4	1	2	1	7	1	2	1
1921	4	10300001	10400000	4	1	3	1	0	0.130921	6	1	5	1	14	1
1922	4	10400001	10500000	11	1	4	1	3	1	4	1	5	1	1	1
1923	4	10500001	10600000	5	1	3	1	0	0.130921	2	1	4	1	0	1
1924	4	10600001	10700000	2	1	0	1	2	1	1	1	7	1	2	1
1925	4	10700001	10800000	19	1	11	1	13	1	16	1	12	1	24	0.147142
1926	4	10800001	10900000	3	1	0	1	2	1	2	1	10	1	7	1
1927	4	10900001	11000000	2	1	6	1	2	1	2	1	6	1	0	1
1928	4	11000001	11100000	4	1	0	1	1	1	68	3.21552e-38	65	1.73535e-27	69	3.60361e-34
1929	4	11100001	11200000	1	0.154354	3	1	6	1	4	1	6	1	3	1
1930	4	11200001	11300000	3	1	2	1	1	1	2	1	3	1	3	1
1931	4	11300001	11400000	8	1	0	1	0	0.130921	20	0.690213	23	1	19	1
1932	4	11400001	11500000	2	1	0	1	4	1	5	1	9	1	1	1
1933	4	11500001	11600000	0	0.00960544	1	1	0	0.130921	3	1	7	1	3	1
1934	4	11600001	11700000	6	1	3	1	1	1	7	1	14	1	2	1
1935	4	11700001	11800000	0	0.00960544	2	1	4	1	9	1	12	1	10	1
1936	4	11800001	11900000	9	1	6	1	0	0.130921	2	1	2	1	11	1
1937	4	11900001	12000000	0	0.00960544	0	1	4	1	3	1	13	1	7	1
1938	4	12000001	12100000	0	0.00960544	4	1	1	1	3	1	4	1	7	1
1939	4	12100001	12200000	5	1	1	1	3	1	1	1	5	1	19	1
1940	4	12200001	12300000	8	1	3	1	3	1	3	1	9	1	3	1
1941	4	12300001	12400000	3	1	4	1	2	1	7	1	8	1	8	1
1942	4	12400001	12500000	4	1	7	1	5	1	11	1	8	1	7	1
1943	4	12500001	12600000	8	1	0	1	3	1	2	1	1	1	3	1
1944	4	12600001	12700000	11	1	9	1	8	1	10	1	17	1	0	1
1945	4	12700001	12800000	5	1	4	1	4	1	3	1	8	1	4	1
1946	4	12800001	12900000	14	1	3	1	1	1	4	1	8	1	5	1
1947	4	12900001	13000000	1	0.154354	2	1	0	0.130921	3	1	5	1	5	1
1948	4	13000001	13100000	0	0.00960544	0	1	2	1	1	1	4	1	8	1
1949	4	13100001	13200000	3	1	0	1	0	0.130921	1	1	7	1	1	1
1950	4	13200001	13300000	5	1	0	1	4	1	0	1	7	1	4	1
1951	4	13300001	13400000	0	0.00960544	0	1	0	0.130921	1	1	19	1	1	1
1952	4	13400001	13500000	2	1	4	1	0	0.130921	4	1	5	1	0	1
1953	4	13500001	13600000	5	1	0	1	2	1	5	1	8	1	5	1
1954	4	13600001	13700000	5	1	7	1	7	1	4	1	14	1	8	1
1955	4	13700001	13800000	1	0.154354	3	1	0	0.130921	17	1	10	1	10	1
1956	4	13800001	13900000	0	0.00960544	2	1	1	1	5	1	9	1	11	1
1957	4	13900001	14000000	11	1	8	1	0	0.130921	2	1	3	1	4	1
1958	4	14000001	14100000	5	1	4	1	4	1	7	1	4	1	12	1
1959	4	14100001	14200000	1	0.154354	0	1	2	1	7	1	10	1	8	1
1960	4	14200001	14300000	1	0.154354	9	1	0	0.130921	6	1	10	1	9	1
1961	4	14300001	14400000	8	1	7	1	2	1	3	1	5	1	18	1
1962	4	14400001	14500000	0	0.00960544	1	1	0	0.130921	1	1	5	1	3	1
1963	4	14500001	14600000	5	1	1	1	1	1	3	1	6	1	7	1
1964	4	14600001	14700000	2	1	4	1	6	1	5	1	14	1	9	1
1965	4	14700001	14800000	10	1	12	1	1	1	5	1	4	1	10	1
1966	4	14800001	14900000	6	1	0	1	2	1	6	1	11	1	2	1
1967	4	14900001	15000000	1	0.154354	2	1	3	1	10	1	5	1	13	1
1968	4	15000001	15100000	0	0.00960544	2	1	0	0.130921	6	1	6	1	2	1
1969	4	15100001	15200000	0	0.00960544	0	1	0	0.130921	9	1	11	1	6	1
1970	4	15200001	15300000	0	0.00960544	2	1	1	1	1	1	0	1	5	1
1971	4	15300001	15400000	5	1	2	1	0	0.130921	2	1	3	1	1	1
1972	4	15400001	15500000	4	1	2	1	3	1	0	1	5	1	2	1
1973	4	15500001	15600000	7	1	5	1	1	1	4	1	14	1	5	1
1974	4	15600001	15700000	8	1	7	1	10	1	7	1	7	1	10	1
1975	4	15700001	15800000	3	1	2	1	2	1	6	1	8	1	10	1
1976	4	15800001	15900000	4	1	2	1	0	0.130921	7	1	9	1	13	1
1977	4	15900001	16000000	13	1	2	1	0	0.130921	4	1	3	1	0	1
1978	4	16000001	16100000	4	1	1	1	2	1	2	1	1	1	4	1
1979	4	16100001	16200000	8	1	7	1	0	0.130921	0	1	2	1	1	1
1980	4	16200001	16300000	3	1	7	1	3	1	9	1	2	1	0	1
1981	4	16300001	16400000	6	1	1	1	6	1	4	1	1	1	5	1
1982	4	16400001	16500000	14	1	8	1	1	1	6	1	6	1	2	1
1983	4	16500001	16600000	0	0.00960544	1	1	0	0.130921	0	1	0	1	2	1
1984	4	16600001	16700000	7	1	2	1	6	1	1	1	5	1	7	1
1985	4	16700001	16800000	5	1	0	1	2	1	5	1	6	1	3	1
1986	4	16800001	16900000	2	1	2	1	0	0.130921	3	1	11	1	13	1
1987	4	16900001	17000000	2	1	2	1	4	1	11	1	18	1	5	1
1988	4	17000001	17100000	1	0.154354	3	1	1	1	5	1	5	1	8	1
1989	4	17100001	17200000	0	0.00960544	3	1	1	1	11	1	2	1	2	1
1990	4	17200001	17300000	0	0.00960544	6	1	2	1	4	1	6	1	7	1
1991	4	17300001	17400000	2	1	0	1	1	1	0	1	2	1	6	1
1992	4	17400001	17500000	6	1	0	1	2	1	2	1	3	1	3	1
1993	4	17500001	17600000	11	1	5	1	1	1	1	1	5	1	4	1
1994	4	17600001	17700000	5	1	2	1	2	1	3	1	9	1	9	1
1995	4	17700001	17800000	0	0.00960544	0	1	1	1	4	1	5	1	7	1
1996	4	17800001	17900000	9	1	2	1	2	1	5	1	10	1	11	1
1997	4	17900001	18000000	2	1	0	1	1	1	2	1	12	1	3	1
[truncated: 11,442 more rows]

## Sheet: Table S4 M-AB homo disruption
Table S4. List of genes disrupted in the M-AB strain.
Chromosome	Position	Type	Gene	ID	Base	Amino.acid	CDS	Splice.variants	Protein Name
1	17725087	stop_gained	pdlim3a	ENSDART00000018238.9	c.517A>T	p.Lys173*	517/924	1	AAH95249.1_PDZ_and_LIM_domain_3a_[Danio_rerio]
1	55997446	splice_acceptor_variant&intron_variant	c3a.4	ENSDART00000143793.3	c.4873-2C>T			1	XP_002660623.3_complement_C3-like_[Danio_rerio]
1	56017420	splice_donor_variant&intron_variant	c3a.4	ENSDART00000143793.3	c.2843+2A>G			1	XP_002660623.3_complement_C3-like_[Danio_rerio]
2	36234846	splice_donor_variant&intron_variant	tradv10.0.2	ENSDART00000167409.2	c.43+2T>C			1	CAD59012.1_TCR-alpha_V_segment_II-84,_partial_[Danio_rerio]
2	38034397	stop_gained	cbln5	ENSDART00000075904.6	c.570C>G	p.Tyr190*	570/642	1	XP_017207460.1_complement_component_1,_q_subcomponent-like_4_like_[Danio_rerio]
2	38034478	stop_gained	cbln5	ENSDART00000075904.6	c.489T>G	p.Tyr163*	489/642	1	XP_017207460.1_complement_component_1,_q_subcomponent-like_4_like_[Danio_rerio]
2	44985068	stop_lost	vwa5b2	ENSDART00000168469.2	c.3397T>C	p.Ter1133Argext*?	3397/3399	1	XP_021323647.1_von_Willebrand_factor_A_domain-containing_protein_5B2_[Danio_rerio]
3	45516054	stop_gained	baiap3	ENSDART00000156693.3	c.2329C>T	p.Arg777*	2329/3540	1	XP_003198205.2_BAI1-associated_protein_3_[Danio_rerio]
3	57591496	stop_gained	usp36	ENSDART00000129598.3	c.2803C>T	p.Arg935*	2803/3315	1	NP_001292509.1_ubiquitin_carboxyl-terminal_hydrolase_36_[Danio_rerio]
4	77358222	splice_donor_variant&intron_variant	slco1e1	ENSDART00000163149.3	c.1500+1G>A			2	XP_009299376.1_solute_carrier_organic_anion_transporter_family_member_1C1-like_[Danio_rerio]
4	77358222	splice_donor_variant&intron_variant	slco1e1	ENSDART00000186068.1	c.1500+1G>A			2	XP_009299376.1_solute_carrier_organic_anion_transporter_family_member_1C1-like_[Danio_rerio]
5	13419467	stop_gained	tctn2	ENSDART00000135921.2	c.1588A>T	p.Lys530*	1588/2127	2	XP_692290.5_tectonic-2_[Danio_rerio]
5	13419467	stop_gained	tctn2	ENSDART00000051669.8	c.1570A>T	p.Lys524*	1570/2109	2	XP_692290.5_tectonic-2_[Danio_rerio]
5	50910361	splice_donor_variant&intron_variant	arsk	ENSDART00000083317.6	c.*30+1A>C			1	XP_021331929.1_arylsulfatase_K_isoform_X1_[Danio_rerio]
5	52227172	stop_gained	erap2	ENSDART00000159078.3	c.2794C>T	p.Arg932*	2794/2796	1	XP_005165525.1_endoplasmic_reticulum_aminopeptidase_2_isoform_X1_[Danio_rerio]
5	72068652	splice_donor_variant&intron_variant	dqx1	ENSDART00000082651.6	c.1084+2T>A			1	XP_021332040.1_ATP-dependent_RNA_helicase_DQX1_[Danio_rerio]
6	1177830	splice_donor_variant&intron_variant	txnrd3	ENSDART00000191756.1	c.396+2C>T			2	CBF91134.1_unnamed_protein_product_[Danio_rerio]
6	1177830	splice_donor_variant&intron_variant	txnrd3	ENSDART00000172544.3	c.396+2C>T			2	CBF91134.1_unnamed_protein_product_[Danio_rerio]
6	1177830	splice_donor_variant&intron_variant	txnrd3	ENSDART00000191756.1	c.396+2C>T			2	CBF91134.1_unnamed_protein_product_[Danio_rerio]
6	42944803	splice_donor_variant&intron_variant	edem1	ENSDART00000147208.3	c.997+2T>C			2	NP_957483.2_ER_degradation-enhancing_alpha-mannosidase-like_protein_1_[Danio_rerio]
7	17376057	stop_gained	nitr7a	ENSDART00000073467.4	c.26T>A	p.Leu9*	26/246	2	AAT46064.1_novel_immune-type_receptor_7b,_partial_[Danio_rerio]
7	17376057	stop_gained	nitr7a	ENSDART00000172272.2	c.92T>A	p.Leu31*	92/585	2	CAH68845.1_novel_immune-type_receptor_7a,_allele_2_[Danio_rerio]
7	33472957	stop_lost	paqr5b	ENSDART00000074587.7	c.1044A>G	p.Ter348Trpext*?	1044/1044	2	sp|Q6DC77.1|MPRGB_DANRE_RecName:_Full=Membrane_progestin_receptor_gamma-B;_Short=mPR_gamma-B;_AltName:_Full=Progestin_and_adipoQ_receptor_family_member_V-B
7	33472957	stop_lost&splice_region_variant	paqr5b	ENSDART00000133562.3	c.999A>G	p.Ter333Trpext*?	999/999	2	AAI52168.1_Paqr5b_protein_[Danio_rerio]
8	30817795	stop_gained	mmp11a	ENSDART00000077280.6	c.817C>T	p.Gln273*	817/1452	1	XP_692205.6_stromelysin-3_[Danio_rerio]
8	37758385	stop_gained	got1l1	ENSDART00000140966.2	c.481A>T	p.Lys161*	481/726	2	AAI53304.1_Zgc:152691_protein_[Danio_rerio]
8	37758385	stop_gained	got1l1	ENSDART00000075708.7	c.481A>T	p.Lys161*	481/1272	2	NP_001116776.1_putative_aspartate_aminotransferase,_cytoplasmic_2_[Danio_rerio]
9	21833887	stop_gained	acod1	ENSDART00000147471.2	c.1175T>A	p.Leu392*	1175/1434	1	NP_001119928.1_cis-aconitate_decarboxylase_[Danio_rerio]
10	36266402	stop_gained	or106-12	ENSDART00000161060.3	c.889A>T	p.Lys297*	889/981	1	ABC43242.1_odorant_receptor_[Danio_rerio]
11	18250425	stop_lost	mustn1b	ENSDART00000125984.3	c.235T>G	p.Ter79Glyext*?	235/237	1	NP_001183982.1_musculoskeletal_embryonic_nuclear_protein_1b_[Danio_rerio]
11	44400867	stop_gained	il1rapl1b	ENSDART00000162886.2	c.1404G>A	p.Trp468*	1404/1407	1	sp|B6ZK77.1|IRL1B_DANRE_RecName:_Full=Interleukin-1_receptor_accessory_protein-like_1-B;_Flags:_Precursor
12	17034538	stop_gained	ifit9	ENSDART00000152814.2	c.411G>A	p.Trp137*	411/1410	1	AID69088.1_interferon-induced_protein_with_tetratricopeptide_repeats_[Danio_rerio]
13	657210	stop_gained	tp53bp2a	ENSDART00000006892.11	c.1481T>A	p.Leu494*	1481/3183	1	XP_005156532.1_apoptosis-stimulating_of_p53_protein_2_isoform_X1_[Danio_rerio]
13	7197590	splice_donor_variant&intron_variant	ninl	ENSDART00000162026.2	c.1623+2C>T			1	AER42434.1_ninein-like_protein_[Danio_rerio]
13	12011229	stop_gained	pprc1	ENSDART00000125430.3	c.3144C>A	p.Cys1048*	3144/3663	1	XP_001338236.3_peroxisome_proliferator-activated_receptor_gamma_coactivator-related_protein_1_[Danio_rerio]
13	43247950	splice_donor_variant&intron_variant	smoc2	ENSDART00000165331.2	c.13+2T>A			2	AAH93240.1_Zgc:112171_[Danio_rerio]
13	43247950	splice_donor_variant&intron_variant	smoc2	ENSDART00000126850.3	c.13+2T>A			2	AEW31060.1_secreted_modular_calcium-binding_protein_2_[Danio_rerio]
13	44299802	stop_lost	mdga1	ENSDART00000110092.4	c.2425T>A	p.Ter809Lysext*?	2425/2427	1	XP_009305849.2_MAM_domain-containing_glycosylphosphatidylinositol_anchor_protein_1_[Danio_rerio]
14	38820494	splice_donor_variant&intron_variant	spdl1	ENSDART00000183629.1	c.813+2C>T			4	XP_021336729.1_protein_Spindly_isoform_X1_[Danio_rerio]
14	38820494	splice_donor_variant&intron_variant	spdl1	ENSDART00000186088.1	c.792+2C>T			4	XP_021336729.1_protein_Spindly_isoform_X1_[Danio_rerio]
14	38820494	splice_donor_variant&intron_variant	spdl1	ENSDART00000187633.1	c.810+2C>T			4	XP_021336729.1_protein_Spindly_isoform_X1_[Danio_rerio]
14	38820494	splice_donor_variant&intron_variant	spdl1	ENSDART00000160000.2	c.687+2C>T			4	XP_021336729.1_protein_Spindly_isoform_X1_[Danio_rerio]
15	408780	stop_gained&splice_region_variant	nipsnap2	ENSDART00000155682.2	c.571C>T	p.Gln191*	571/855	1	sp|Q9PU58.2|NIPS2_DANRE_RecName:_Full=Protein_NipSnap_homolog_2;_Short=NipSnap2;_AltName:_Full=Glioblastoma-amplified_sequence
15	16101357	stop_gained	rskra	ENSDART00000128624.3	c.1252C>T	p.Gln418*	1252/1284	1	XP_005157500.1_putative_serine/threonine-protein_kinase_F31E3.2_isoform_X1_[Danio_rerio]
16	11759998	stop_gained	ceacam1	ENSDART00000060266.7	c.3068G>A	p.Trp1023*	3068/3075	1	CAQ13811.1_novel_protein_similar_to_vertebrate_titin_(TTN)_[Danio_rerio]
17	32343319	start_lost	dhx32b	ENSDART00000156051.2	c.3G>A	p.Met1?	3/2190	1	XP_687318.4_putative_pre-mRNA-splicing_factor_ATP-dependent_RNA_helicase_DHX32_[Danio_rerio]
18	50832754	stop_gained	ddb1	ENSDART00000169773.3	c.1686G>A	p.Trp562*	1686/3429	1	AFI92852.1_DNA_damage-binding_protein_1_[Danio_rerio]
19	212069	splice_acceptor_variant&intron_variant	scn1bb	ENSDART00000161137.2	c.*832-2A>T			1	ABQ82131.1_sodium_channel_beta_1_subunit_[Danio_rerio]
19	951820	stop_gained	slc44a4	ENSDART00000172303.2	c.1796T>A	p.Leu599*	1796/2112	1	sp|Q7T2B0.1|CTL4_DANRE_RecName:_Full=Choline_transporter-like_protein_4;_AltName:_Full=Solute_carrier_family_44_member_4
19	960378	stop_gained	slc44a4	ENSDART00000172303.2	c.617C>A	p.Ser206*	617/2112	1	sp|Q7T2B0.1|CTL4_DANRE_RecName:_Full=Choline_transporter-like_protein_4;_AltName:_Full=Solute_carrier_family_44_member_4
19	43955146	splice_donor_variant&intron_variant	ankib1a	ENSDART00000168725.2	c.2472+1G>A			2	sp|Q1L8G6.1|AKIB1_DANRE_RecName:_Full=Ankyrin_repeat_and_IBR_domain-containing_protein_1
19	43955146	splice_donor_variant&intron_variant	ankib1a	ENSDART00000133628.4	c.2472+1G>A			2	sp|Q1L8G6.1|AKIB1_DANRE_RecName:_Full=Ankyrin_repeat_and_IBR_domain-containing_protein_1
20	2652259	splice_acceptor_variant&intron_variant	cfap206	ENSDART00000036373.7	c.1516-1G>T			1	sp|A2RV06.1|CF206_DANRE_RecName:_Full=Cilia-_and_flagella-associated_protein_206
20	34152736	splice_acceptor_variant&intron_variant	arpc5b	ENSDART00000010329.9	c.141-1A>G			3	AAQ94580.1_actin_related_protein_2/3_complex_subunit_5,_16_kDa_[Danio_rerio]
20	34152736	splice_acceptor_variant&intron_variant	arpc5b	ENSDART00000152870.3	c.-9-2A>G			3	AAQ94580.1_actin_related_protein_2/3_complex_subunit_5,_16_kDa_[Danio_rerio]
20	34152736	splice_acceptor_variant&intron_variant	arpc5b	ENSDART00000145852.2	c.142-2A>G			3	AAQ94580.1_actin_related_protein_2/3_complex_subunit_5,_16_kDa_[Danio_rerio]
21	22679814	stop_gained	gig2f	ENSDART00000159233.2	c.445C>T	p.Gln149*	445/474	1	ADZ76349.1_Gig2-like_protein_DreF_[Danio_rerio]
21	22681373	stop_gained	gig2f	ENSDART00000159233.2	c.162C>A	p.Tyr54*	162/474	1	ADZ76349.1_Gig2-like_protein_DreF_[Danio_rerio]
21	41545099	start_lost	bnip1b	ENSDART00000169977.3	c.3G>A	p.Met1?	3/699	1	XP_001333725.2_vesicle_transport_protein_SEC20_[Danio_rerio]
22	10767440	stop_gained	tmprss9	ENSDART00000045303.7	c.1824C>G	p.Tyr608*	1824/2367	2	XP_021325244.1_transmembrane_protease_serine_9_[Danio_rerio]
22	10767440	stop_gained	tmprss9	ENSDART00000145551.4	c.1860C>G	p.Tyr620*	1860/2403	2	XP_021325244.1_transmembrane_protease_serine_9_[Danio_rerio]
22	38344114	stop_gained	mark1	ENSDART00000162055.2	c.1234C>T	p.Gln412*	1234/2031	1	AAI55560.1_Mark1_protein_[Danio_rerio]
23	939575	splice_donor_variant&intron_variant	cdh26.2	ENSDART00000127037.3	c.2262+1G>T			1	XP_005170616.1_cadherin-like_protein_26_isoform_X1_[Danio_rerio]
23	32082125	stop_gained	cd63	ENSDART00000031047.7	c.560T>A	p.Leu187*	560/714	1	AAH56698.1_Cd63_antigen_[Danio_rerio]
23	44959982	stop_gained	tfr2	ENSDART00000163367.2	c.635C>G	p.Ser212*	635/2352	1	AAV66590.1_transferrin_receptor_2_[Danio_rerio]
23	45890476	stop_gained	ftr92	ENSDART00000149263.3	c.490C>T	p.Gln164*	490/1098	1	XP_005174223.1_tripartite_motif-containing_protein_16-like_[Danio_rerio]
24	260970	stop_gained	ccr12b.1	ENSDART00000151992.2	c.69T>A	p.Tyr23*	69/1005	1	XP_021325909.1_C-C_chemokine_receptor_type_5-like_[Danio_rerio]
24	3304385	splice_donor_variant&intron_variant	sugct	ENSDART00000167682.2	c.-26+2T>C			2	AAH96924.1_Zgc:113390_[Danio_rerio]
24	3304385	splice_donor_variant&intron_variant	sugct	ENSDART00000183168.1	c.-26+2T>C			2	AAH96924.1_Zgc:113390_[Danio_rerio]
24	42081837	splice_acceptor_variant&intron_variant	ssr1	ENSDART00000166413.2	c.712-1T>G			1	AAM49799.1_translocon-associated_protein_alpha_[Danio_rerio]
24	42081838	splice_acceptor_variant&intron_variant	ssr1	ENSDART00000166413.2	c.712-2G>A			1	AAM49799.1_translocon-associated_protein_alpha_[Danio_rerio]
25	631759	splice_acceptor_variant&intron_variant	nell2a	ENSDART00000126863.3	c.852-2A>T			1	sp|A1A5Y0.1|NELL2_DANRE_RecName:_Full=Protein_kinase_C-binding_protein_NELL2;_AltName:_Full=NEL-like_protein_2;_Flags:_Precursor
25	719505	splice_donor_variant&intron_variant	tmem117	ENSDART00000130610.3	c.780+1G>T			1	sp|Q7ZVW1.1|TM117_DANRE_RecName:_Full=Transmembrane_protein_117
25	27925401	splice_donor_variant&intron_variant	slc13a1	ENSDART00000047007.6	c.553+2T>C			1	AAH66761.1_Solute_carrier_family_13_(sodium/sulphate_symporters),_member_1_[Danio_rerio]
25	29084222	splice_acceptor_variant&intron_variant	rpp25a	ENSDART00000171758.2	c.-124-2A>T			1	NP_001338627.1_ribonuclease_P_protein_subunit_p25a_[Danio_rerio]

## Sheet: Table S5 IM homo disruption
		Table S5. List of genes disrupted in the IM strain.
Chromosome	Position	Type	Gene	ID	Base	Amino.acid	CDS	Splice.variants	Protein Name
1	4150594	start_lost&splice_region_variant	slitrk6	ENSDART00000163793.2	c.3G>A	p.Met1?	3/2493	1	NP_001292482.1_SLIT_and_NTRK-like_protein_6_precursor_[Danio_rerio]
1	16633676	splice_donor_variant&intron_variant	pcm1	ENSDART00000164899.2	c.1107+2T>C			2	NP_001108595.1_pericentriolar_material_1_protein_[Danio_rerio]
1	16633676	splice_donor_variant&intron_variant	pcm1	ENSDART00000149026.3	c.1107+2T>C			2	XP_009305421.1_pericentriolar_material_1_protein_isoform_X7_[Danio_rerio]
1	50576304	stop_gained	abcg2d	ENSDART00000146892.3	c.1285C>T	p.Arg429*	1285/1986	2	ABB46493.1_ATP-binding_cassette_transporter_sub-family_G_member_2d_[Danio_rerio]
1	50576304	stop_gained	abcg2d	ENSDART00000022733.7	c.1285C>T	p.Arg429*	1285/1842	2	ABB46493.1_ATP-binding_cassette_transporter_sub-family_G_member_2d_[Danio_rerio]
2	4060590	splice_donor_variant&intron_variant	yme1l1b	ENSDART00000159990.2	c.946+2C>T			1	NP_001317997.1_ATP-dependent_zinc_metalloprotease_YME1L1b_[Danio_rerio]
2	36117962	stop_gained	traj47	ENSDART00000161690.2	c.12T>G	p.Tyr4*	12/61	1	AAL29405.1_T-cell_receptor_alpha_joining_region_TCRa-J1,_partial_[Danio_rerio]
2	42321125	stop_gained	ftr08	ENSDART00000138137.3	c.835G>T	p.Glu279*	835/864	1	XP_698724.1_E3_ubiquitin/ISG15_ligase_TRIM25_[Danio_rerio]
2	43897094	stop_gained	gbp3	ENSDART00000007074.10	c.392T>A	p.Leu131*	392/2898	2	XP_021334242.1_caspase_recruitment_domain-containing_protein_8_isoform_X3_[Danio_rerio]
2	43897094	stop_gained	gbp3	ENSDART00000143885.3	c.392T>A	p.Leu131*	392/2898	2	XP_021334242.1_caspase_recruitment_domain-containing_protein_8_isoform_X3_[Danio_rerio]
3	11074542	splice_donor_variant&intron_variant	mrps7	ENSDART00000158899.2	c.297+2T>C			1	sp|Q498Z6.1|RT07_DANRE_RecName:_Full=28S_ribosomal_protein_S7,_mitochondrial;_Short=MRP-S7;_Short=S7mt;_Flags:_Precursor
3	22362873	stop_gained	ifnphi1	ENSDART00000029849.7	c.550C>T	p.Arg184*	550/558	2	AAM95448.1_interferon_[Danio_rerio]
3	22362873	stop_gained	ifnphi1	ENSDART00000129447.3	c.418C>T	p.Arg140*	418/426	2	ABJ97315.1_non-secreted_uninduced_interferon-lambda_[Danio_rerio]
3	25111735	stop_gained	chadla	ENSDART00000154724.2	c.1582G>T	p.Gly528*	1582/2376	3	XP_017210255.1_chondroadherin-like_protein_[Danio_rerio]
3	25111735	stop_gained	chadla	ENSDART00000188222.1	c.907G>T	p.Gly303*	907/1701	3	XP_017210255.1_chondroadherin-like_protein_[Danio_rerio]
3	25111735	stop_gained	chadla	ENSDART00000183628.1	c.907G>T	p.Gly303*	907/1287	3	XP_017210255.1_chondroadherin-like_protein_[Danio_rerio]
3	39579683	stop_gained	cln3	ENSDART00000055170.4	c.46G>T	p.Glu16*	46/1341	1	AAH85653.1_Zgc:92244_[Danio_rerio]
3	45315694	splice_acceptor_variant&intron_variant	il21r.2	ENSDART00000086417.4	c.547-2A>C			1	CAL08003.1_TPA:_interleukin_21_receptor_b_[Danio_rerio]
3	50066358	start_lost	mrpl12	ENSDART00000154561.3	c.3G>T	p.Met1?	3/600	2	XP_009298024.1_39S_ribosomal_protein_L12,_mitochondrial_isoform_X1_[Danio_rerio]
3	50066358	start_lost	mrpl12	ENSDART00000056618.4	c.3G>T	p.Met1?	3/585	2	AAH93312.1_Mitochondrial_ribosomal_protein_L12_[Danio_rerio]
3	50066359	start_lost	mrpl12	ENSDART00000154561.3	c.2T>A	p.Met1?	2/600	2	XP_009298024.1_39S_ribosomal_protein_L12,_mitochondrial_isoform_X1_[Danio_rerio]
3	50066359	start_lost	mrpl12	ENSDART00000056618.4	c.2T>A	p.Met1?	2/585	2	AAH93312.1_Mitochondrial_ribosomal_protein_L12_[Danio_rerio]
3	52702913	stop_gained	colgalt1	ENSDART00000154410.2	c.21C>A	p.Cys7*	21/1857	1	XP_694217.2_procollagen_galactosyltransferase_1-like_[Danio_rerio]
4	27925240	stop_gained	cerk	ENSDART00000146099.3	c.637C>T	p.Arg213*	637/1950	1	NP_001099056.1_ceramide_kinase_[Danio_rerio]
4	76500798	stop_gained	ms4a17a.17	ENSDART00000186337.1	c.480T>A	p.Tyr160*	480/918	1	AAI33908.1_Ms4a17a.17_protein_[Danio_rerio]
4	77683576	stop_gained	gbp4	ENSDART00000099727.6	c.394A>T	p.Lys132*	394/1857	1	XP_009299381.1_guanylate_binding_protein_4_isoform_X1_[Danio_rerio]
5	3098535	stop_gained	hsf5	ENSDART00000167554.2	c.1069A>T	p.Lys357*	1069/1251	2	AAI39553.1_Zgc:162225_protein_[Danio_rerio]
5	3098535	stop_gained	hsf5	ENSDART00000183112.1	c.1069A>T	p.Lys357*	1069/1251	2	AAI39553.1_Zgc:162225_protein_[Danio_rerio]
5	13315634	start_lost	sdf2l1	ENSDART00000143364.2	c.3G>A	p.Met1?	3/657	1	NP_001003730.2_stromal_cell-derived_factor_2-like_protein_1_precursor_[Danio_rerio]
5	19004049	splice_acceptor_variant&intron_variant	golga3	ENSDART00000137022.3	c.-137-2A>G			1	NP_001122017.1_golgin_subfamily_A_member_3_[Danio_rerio]
5	23089592	splice_acceptor_variant&intron_variant	zdhhc15a	ENSDART00000159562.2	c.241-2G>A			1	sp|A0A0R4IDP3.1|ZH15A_DANRE_RecName:_Full=Palmitoyltransferase_ZDHHC15A;_AltName:_Full=Acyltransferase_ZDHHC15A;_AltName:_Full=Zinc_finger_DHHC_domain-containing_protein_15A
5	45990352	stop_gained	sv2ca	ENSDART00000084024.5	c.307A>T	p.Lys103*	307/2238	2	NP_001121811.1_synaptic_vesicle_glycoprotein_2Ca_[Danio_rerio]
5	45990352	stop_gained	sv2ca	ENSDART00000175670.2	c.307A>T	p.Lys103*	307/2187	2	XP_005165299.1_synaptic_vesicle_glycoprotein_2C_isoform_X1_[Danio_rerio]
5	69486756	stop_gained	psat1	ENSDART00000023983.8	c.1102C>T	p.Gln368*	1102/1107	2	AAH44467.1_Phosphoserine_aminotransferase_1_[Danio_rerio]
5	69486756	stop_gained	psat1	ENSDART00000180293.1	c.1102C>T	p.Gln368*	1102/1104	2	AAH44467.1_Phosphoserine_aminotransferase_1_[Danio_rerio]
5	72172635	splice_acceptor_variant&intron_variant	rab14l	ENSDART00000050971.6	c.*1367-1G>A			1	NP_956977.2_RAB14,_member_RAS_oncogene_family,_like_[Danio_rerio]
6	28205371	splice_donor_variant&intron_variant	smx5	ENSDART00000160707.2	c.-77+1G>A			1	AAH85441.1_Smx5_[Danio_rerio]
6	44637853	splice_donor_variant&intron_variant	cntn3b	ENSDART00000055035.7	c.1382+2T>C			1	XP_684096.6_contactin-3-like_isoform_X1_[Danio_rerio]
6	59989045	splice_acceptor_variant&intron_variant	mtrf1	ENSDART00000048449.7	c.513-1G>A			1	AAH90173.1_Zgc:113104_[Danio_rerio]
7	24251914	start_lost	svep1	ENSDART00000173642.2	c.3G>A	p.Met1?	3/10848	1	XP_695742.6_sushi,_von_Willebrand_factor_type_A,_EGF_and_pentraxin_domain-containing_protein_1_isoform_X1_[Danio_rerio]
7	24390767	splice_donor_variant&intron_variant	ptgr1	ENSDART00000036680.8	c.-20+2T>C			4	AAH86722.1_Prostaglandin_reductase_1_[Danio_rerio]
7	53212192	stop_lost	cdh28	ENSDART00000160097.2	c.2385A>T	p.Ter795Cysext*?	2385/2385	1	XP_017212586.1_cadherin-1_[Danio_rerio]
7	66839533	stop_gained	ampd3a	ENSDART00000184462.1	c.2369T>A	p.Leu790*	2369/2373	3	XP_005169103.1_AMP_deaminase_3-like_isoform_X2_[Danio_rerio]
7	66839533	stop_gained	ampd3a	ENSDART00000149680.3	c.2360T>A	p.Leu787*	2360/2364	3	XP_009301872.1_AMP_deaminase_3-like_isoform_X1_[Danio_rerio]
7	66839533	stop_gained	ampd3a	ENSDART00000189424.1	c.2294T>A	p.Leu765*	2294/2298	3	XP_005169103.1_AMP_deaminase_3-like_isoform_X2_[Danio_rerio]
8	7863622	stop_gained	cxxc1a	ENSDART00000165575.2	c.991C>T	p.Gln331*	991/1713	1	AAH56775.1_CXXC_finger_1,_like_[Danio_rerio]
8	22977364	stop_gained	samd10a	ENSDART00000136784.2	c.59T>A	p.Leu20*	59/633	1	AAI54562.1_Zgc:172155_protein_[Danio_rerio]
8	22977401	stop_gained	samd10a	ENSDART00000136784.2	c.96G>A	p.Trp32*	96/633	1	AAI54562.1_Zgc:172155_protein_[Danio_rerio]
8	47327346	stop_gained	pex10	ENSDART00000060853.5	c.134G>A	p.Trp45*	134/957	1	AAH83412.1_Peroxisome_biogenesis_factor_10_[Danio_rerio]
8	54055435	stop_gained	magi1a	ENSDART00000102696.5	c.46G>T	p.Glu16*	46/3381	1	XP_021334201.1_membrane-associated_guanylate_kinase,_WW_and_PDZ_domain-containing_protein_1_isoform_X6_[Danio_rerio]
8	54055518	splice_donor_variant&intron_variant	magi1a	ENSDART00000102696.5	c.127+2T>C			1	XP_021334201.1_membrane-associated_guanylate_kinase,_WW_and_PDZ_domain-containing_protein_1_isoform_X6_[Danio_rerio]
8	54215884	splice_donor_variant&intron_variant	mbd4	ENSDART00000193678.1	c.-554+2A>T			1	XP_017213058.1_methyl-CpG-binding_domain_protein_4_isoform_X2_[Danio_rerio]
9	3534877	stop_lost	mettl8	ENSDART00000008606.7	c.1028G>T	p.Ter343Leuext*?	1028/1029	1	AAH85548.1_Methyltransferase_like_8_[Danio_rerio]
9	7367212	stop_gained	ihha	ENSDART00000081660.6	c.1217G>A	p.Trp406*	1217/1242	1	AAY68016.1_indian_hedgehog_precursor_[Danio_rerio]
9	8453870	start_lost	irs2b	ENSDART00000110158.5	c.2T>A	p.Met1?	2/3189	1	XP_700746.4_insulin_receptor_substrate_2_[Danio_rerio]
9	12857681	splice_acceptor_variant&intron_variant	glb1l	ENSDART00000181983.1	c.856-2A>G			2	NP_001116328.1_beta-galactosidase-1-like_protein_precursor_[Danio_rerio]
9	12857681	splice_acceptor_variant&intron_variant	glb1l	ENSDART00000047191.6	c.778-2A>G			2	NP_001116328.1_beta-galactosidase-1-like_protein_precursor_[Danio_rerio]
10	531742	stop_gained	npffr1l3	ENSDART00000128275.3	c.612C>A	p.Tyr204*	612/1341	1	ADB43135.1_neuropeptide_GnIHR3_[Danio_rerio]
10	1105000	stop_gained	unc5c	ENSDART00000123405.3	c.1688G>A	p.Trp563*	1688/2241	1	ABB59710.1_Unc5C_[Danio_rerio]
10	1105056	stop_gained	unc5c	ENSDART00000123405.3	c.1744C>T	p.Gln582*	1744/2241	1	ABB59710.1_Unc5C_[Danio_rerio]
10	32663926	stop_gained	rad51c	ENSDART00000099841.5	c.184C>T	p.Gln62*	184/1089	2	XP_021334839.1_DNA_repair_protein_RAD51_homolog_3_isoform_X1_[Danio_rerio]
10	32663926	stop_gained	rad51c	ENSDART00000138460.3	c.184C>T	p.Gln62*	184/1089	2	XP_021334839.1_DNA_repair_protein_RAD51_homolog_3_isoform_X1_[Danio_rerio]
11	36422439	stop_gained	zbtb40	ENSDART00000128889.3	c.3059C>A	p.Ser1020*	3059/3183	2	XP_699818.6_zinc_finger_and_BTB_domain-containing_protein_40_isoform_X2_[Danio_rerio]
11	36422439	stop_gained	zbtb40	ENSDART00000179025.2	c.3059C>A	p.Ser1020*	3059/3183	2	XP_699818.6_zinc_finger_and_BTB_domain-containing_protein_40_isoform_X2_[Danio_rerio]
12	16169210	stop_gained	lrp2b	ENSDART00000152550.3	c.6979C>T	p.Gln2327*	6979/13809	3	XP_021335953.1_low-density_lipoprotein_receptor-related_protein_2_[Danio_rerio]
12	16169210	stop_gained	lrp2b	ENSDART00000079326.5	c.739C>T	p.Gln247*	739/7569	3	XP_021335953.1_low-density_lipoprotein_receptor-related_protein_2_[Danio_rerio]
12	16169210	stop_gained	lrp2b	ENSDART00000170024.2	c.739C>T	p.Gln247*	739/7308	3	XP_021335953.1_low-density_lipoprotein_receptor-related_protein_2_[Danio_rerio]
12	21734279	stop_gained	pkd1b	ENSDART00000153412.3	c.8928T>A	p.Tyr2976*	8928/11484	1	XP_021335980.1_polycystin-1_isoform_X1_[Danio_rerio]
12	25946213	start_lost	mmrn2b	ENSDART00000109799.4	c.1A>G	p.Met1?	1/1926	1	XP_017214016.2_multimerin-2_[Danio_rerio]
12	29240757	start_lost	bms1	ENSDART00000053761.7	c.3G>A	p.Met1?	3/3666	2	NP_001104620.2_ribosome_biogenesis_protein_BMS1_homolog_[Danio_rerio]
12	29240757	start_lost	bms1	ENSDART00000130172.4	c.3G>A	p.Met1?	3/1647	2	NP_001104620.2_ribosome_biogenesis_protein_BMS1_homolog_[Danio_rerio]
12	44708261	stop_gained	dock1	ENSDART00000162888.2	c.1531G>T	p.Glu511*	1531/5523	1	CAP09642.1_dedicator_of_cytokinesis_1_[Danio_rerio]
13	112734	splice_donor_variant&intron_variant	dnaaf2	ENSDART00000167840.2	c.1348+2T>C			1	sp|Q499A3.1|KTU_DANRE_RecName:_Full=Protein_kintoun;_AltName:_Full=Dynein_assembly_factor_2,_axonemal
13	25397214	splice_donor_variant&intron_variant	gsto2	ENSDART00000041257.7	c.31+2T>C			2	AAH85467.1_Zgc:101897_[Danio_rerio]
13	25397214	splice_donor_variant&intron_variant	gsto2	ENSDART00000132953.2	c.31+2T>C			2	AAH85467.1_Zgc:101897_[Danio_rerio]
13	29251286	splice_acceptor_variant&intron_variant	myofl	ENSDART00000026000.9	c.788-2A>G			1	XP_687465.5_myoferlin_[Danio_rerio]
13	46197013	stop_gained	ftr69	ENSDART00000056984.5	c.1034C>A	p.Ser345*	1034/1101	1	XP_017214343.1_E3_ubiquitin/ISG15_ligase_TRIM25_[Danio_rerio]
14	565212	stop_lost&splice_region_variant	nudt6	ENSDART00000172137.3	c.998G>T	p.Ter333Leuext*?	998/999	2	AAI33911.1_Zgc:162229_protein_[Danio_rerio]
14	565212	stop_lost	nudt6	ENSDART00000181289.1	c.995G>T	p.Ter332Leuext*?	995/996	2	AAI33911.1_Zgc:162229_protein_[Danio_rerio]
14	757736	stop_lost	trim35-27	ENSDART00000165856.2	c.1777T>C	p.Ter593Glnext*?	1777/1779	1	AAH56812.1_Tripartite_motif-containing_35_[Danio_rerio]
14	7005552	splice_donor_variant&intron_variant	hnrnph1	ENSDART00000059918.6	c.807+2T>C			2	AAH65439.1_Heterogeneous_nuclear_ribonucleoprotein_H1_[Danio_rerio]
14	7005552	splice_donor_variant&intron_variant	hnrnph1	ENSDART00000157635.2	c.807+2T>C			2	XP_005169636.1_heterogeneous_nuclear_ribonucleoprotein_H1_isoform_X1_[Danio_rerio]
15	1208640	splice_donor_variant&intron_variant	mfsd1	ENSDART00000163827.2	c.1163+1A>G			1	sp|Q32LQ6.1|MFSD1_DANRE_RecName:_Full=Major_facilitator_superfamily_domain-containing_protein_1
15	2976198	stop_gained	mlnr	ENSDART00000129886.3	c.846G>A	p.Trp282*	846/924	1	XP_003200046.1_growth_hormone_secretagogue_receptor_type_1_[Danio_rerio]
15	5333244	start_lost	or113-2	ENSDART00000167567.3	c.1A>G	p.Met1?	1/954	1	ABC43323.1_odorant_receptor_[Danio_rerio]
15	34996043	stop_gained	ccdc105	ENSDART00000076269.6	c.710T>A	p.Leu237*	710/1386	1	XP_693940.1_coiled-coil_domain-containing_protein_105_[Danio_rerio]
15	40041386	stop_gained	lpar5b	ENSDART00000099359.3	c.70A>T	p.Arg24*	70/1005	1	AAI62782.1_Similar_to_purinergic_receptor_P2Y,_G-protein_coupled,_5_[Danio_rerio]
15	40188382	splice_donor_variant&intron_variant	efhd1	ENSDART00000063779.4	c.266+2T>C			1	NP_001292523.1_EF-hand_domain-containing_protein_D1_[Danio_rerio]
15	42592906	splice_acceptor_variant&intron_variant	cldn17	ENSDART00000075785.5	c.7-2A>G			1	AAI53386.1_Zgc:173444_protein_[Danio_rerio]
15	43815963	splice_donor_variant&intron_variant	tyr	ENSDART00000122238.3	c.1372+2T>C			1	NP_571088.3_tyrosinase_precursor_[Danio_rerio]
16	3114905	stop_gained	csf3r	ENSDART00000063986.6	c.827T>A	p.Leu276*	827/2433	1	XP_005173508.1_granulocyte_colony-stimulating_factor_receptor_isoform_X1_[Danio_rerio]
16	7626947	start_lost	stx12l	ENSDART00000065514.8	c.1A>G	p.Met1?	1/804	3	XP_697581.4_syntaxin-12-like_[Danio_rerio]
16	7626947	start_lost	stx12l	ENSDART00000182670.1	c.1A>G	p.Met1?	1/804	3	XP_697581.4_syntaxin-12-like_[Danio_rerio]
16	7626947	start_lost	stx12l	ENSDART00000150212.2	c.1A>G	p.Met1?	1/804	3	XP_697581.4_syntaxin-12-like_[Danio_rerio]
16	7626947	start_lost	stx12l	ENSDART00000065514.8	c.1A>G	p.Met1?	1/804	3	XP_697581_syntaxin-12-like [Danio rerio]
16	7626947	start_lost	stx12l	ENSDART00000182670.1	c.1A>G	p.Met1?	1/804	3	XP_697581_syntaxin-12-like [Danio rerio]
16	7626947	start_lost	stx12l	ENSDART00000150212.2	c.1A>G	p.Met1?	1/804	3	XP_697581_syntaxin-12-like [Danio rerio]
16	41998932	stop_gained	caspa	ENSDART00000034544.9	c.837G>A	p.Trp279*	837/1152	1	sp|Q9I9L7.1|CASPA_DANRE_RecName:_Full=Caspase_a;_Contains:_RecName:_Full=Caspase_a_subunit_p20;_Contains:_RecName:_Full=Caspase_a_subunit_p10;_Flags:_Precursor
16	52857858	splice_donor_variant&intron_variant	cep72	ENSDART00000163151.2	c.1041+1G>T			1	NP_001306061.1_centrosomal_protein_of_72_kDa_[Danio_rerio]
17	14457336	splice_acceptor_variant&intron_variant	gpr135	ENSDART00000043603.7	c.18-2A>G			1	XP_686241.1_probable_G-protein_coupled_receptor_135_[Danio_rerio]
17	30665259	start_lost	alkal2b	ENSDART00000156509.2	c.3G>A	p.Met1?	3/588	1	sp|E7FAP8.1|AKL2B_DANRE_RecName:_Full=ALK_and_LTK_ligand_2b;_AltName:_Full=Augmentor_alpha-2;_Short=AUG-alpha-2;_Flags:_Precursor
17	38416551	splice_donor_variant&intron_variant	rps6ka5	ENSDART00000085438.6	c.918+2T>C			1	XP_693550.4_ribosomal_protein_S6_kinase_alpha-5_[Danio_rerio]
17	48368230	stop_lost&splice_region_variant	smoc1	ENSDART00000125617.3	c.1385A>T	p.Ter462Leuext*?	1385/1386	1	ADV02486.1_secreted_modular_calcium-binding_1_[Danio_rerio]
18	5589032	stop_lost	cyp1a	ENSDART00000161538.2	c.1558T>G	p.Ter520Gluext*?	1558/1560	2	BAB90841.1_cytochrome_P450_1A_[Danio_rerio]
18	5589032	stop_lost	cyp1a	ENSDART00000191825.1	c.1558T>G	p.Ter520Gluext*?	1558/1560	2	BAB90841.1_cytochrome_P450_1A_[Danio_rerio]
18	33187335	stop_gained	olfcx1	ENSDART00000059497.7	c.975G>A	p.Trp325*	975/2646	5	XP_001335414.4_extracellular_calcium-sensing_receptor_[Danio_rerio]
18	33187335	stop_gained	olfcx1	ENSDART00000193409.1	c.975G>A	p.Trp325*	975/2646	5	XP_001335414.4_extracellular_calcium-sensing_receptor_[Danio_rerio]
18	33187335	stop_gained	olfcx1	ENSDART00000179868.1	c.975G>A	p.Trp325*	975/2646	5	XP_001335414.4_extracellular_calcium-sensing_receptor_[Danio_rerio]
18	33187335	stop_gained	olfcx1	ENSDART00000191151.1	c.975G>A	p.Trp325*	975/2460	5	XP_001335414.4_extracellular_calcium-sensing_receptor_[Danio_rerio]
18	33187335	stop_gained	olfcx1	ENSDART00000147225.2	c.774G>A	p.Trp258*	774/2445	5	XP_001335414.4_extracellular_calcium-sensing_receptor_[Danio_rerio]
18	33687087	stop_gained	olfcq18	ENSDART00000145000.2	c.1453G>T	p.Glu485*	1453/2598	2	XP_001332214.6_extracellular_calcium-sensing_receptor_isoform_X1_[Danio_rerio]
18	33687087	stop_gained	olfcq18	ENSDART00000027307.9	c.1363G>T	p.Glu455*	1363/2508	2	XP_009292037.1_extracellular_calcium-sensing_receptor_isoform_X2_[Danio_rerio]
19	1701089	splice_donor_variant&intron_variant	dennd3a	ENSDART00000115136.5	c.1322+2T>C			2	XP_001338419.5_DENN_domain-containing_protein_3_isoform_X2_[Danio_rerio]
19	1701089	splice_donor_variant&intron_variant	dennd3a	ENSDART00000166744.2	c.1322+2T>C			2	XP_001338419.5_DENN_domain-containing_protein_3_isoform_X2_[Danio_rerio]
19	22337908	stop_gained	slc52a2	ENSDART00000045675.7	c.751G>T	p.Glu251*	751/1317	1	AAH55241.1_Zgc:63774_[Danio_rerio]
20	52234084	stop_gained	rhpn1	ENSDART00000135463.4	c.1893G>A	p.Trp631*	1893/1977	2	XP_003200825.2_rhophilin-1_[Danio_rerio]
20	52234084	stop_gained	rhpn1	ENSDART00000074307.6	c.1884G>A	p.Trp628*	1884/1968	2	XP_003200825.2_rhophilin-1_[Danio_rerio]
21	22874736	splice_donor_variant&intron_variant	ddias	ENSDART00000122869.3	c.275+2C>T			1	XP_005161311.1_DNA_damage-induced_apoptosis_suppressor_protein_isoform_X1_[Danio_rerio]
22	191939	stop_gained	fbxo42	ENSDART00000131067.2	c.910C>T	p.Arg304*	910/918	1	AAH53311.1_F-box_protein_42_[Danio_rerio]
22	2937470	start_lost	pigx	ENSDART00000092991.6	c.3G>A	p.Met1?	3/732	2	NP_001119908.1_phosphatidylinositol-glycan_biosynthesis_class_X_protein_precursor_[Danio_rerio]
22	2937470	start_lost	pigx	ENSDART00000131110.3	c.3G>A	p.Met1?	3/699	2	AAI24366.1_LOC570443_protein,_partial_[Danio_rerio]
22	2937472	start_lost	pigx	ENSDART00000092991.6	c.1A>G	p.Met1?	1/732	2	NP_001119908.1_phosphatidylinositol-glycan_biosynthesis_class_X_protein_precursor_[Danio_rerio]
22	2937472	start_lost	pigx	ENSDART00000131110.3	c.1A>G	p.Met1?	1/699	2	AAI24366.1_LOC570443_protein,_partial_[Danio_rerio]
22	25053686	splice_acceptor_variant&intron_variant	dzank1	ENSDART00000078173.6	c.538-2A>T			1	NP_001038395.1_double_zinc_ribbon_and_ankyrin_repeat-containing_protein_1_[Danio_rerio]
23	9582055	splice_acceptor_variant&intron_variant	lama5	ENSDART00000045126.7	c.9874-2A>C			1	XP_009294934.1_laminin_subunit_alpha-5_isoform_X1_[Danio_rerio]
23	9867559	splice_donor_variant&intron_variant	slc16a7	ENSDART00000023099.8	c.-192+2T>C			1	AAI07980.1_Zgc:123207_[Danio_rerio]
23	9879425	splice_acceptor_variant&intron_variant	slc16a7	ENSDART00000023099.8	c.-18-2T>A			1	AAI07980.1_Zgc:123207_[Danio_rerio]
24	37598602	start_lost	rhbdl1	ENSDART00000125145.3	c.2T>C	p.Met1?	2/1191	1	ACL14487.1_rhomboid-like_1_[Danio_rerio]
25	5032963	stop_lost	hdac10	ENSDART00000127600.4	c.2028A>G	p.Ter676Trpext*?	2028/2028	1	XP_021326130.1_histone_deacetylase_10_isoform_X1_[Danio_rerio]
25	11014069	stop_gained	mhc1lia	ENSDART00000156589.3	c.640A>T	p.Lys214*	640/657	1	NP_001314811.1_major_histocompatibility_complex_class_I_LIA_[Danio_rerio]
25	37325735	stop_gained	ldlrad3	ENSDART00000111862.3	c.917C>A	p.Ser306*	917/945	1	AAI63339.1_Zgc:194786_protein_[Danio_rerio]

## Sheet: Table S6 MAB-IM homo disruption
	Table S6. List of genes disrupted in both the M-AB and IM strains.
Chromosome	Position	Type	Gene	ID	Base	Amino.acid	CDS	Splice.variants	cand[i, 2]
1	31596398	splice_donor_variant&intron_variant	slc2a15b	ENSDART00000075286.5	c.1311+2C>T			1	AAH94298.1_Solute_carrier_family_2_(facilitated_glucose_transporter),_member_15b_[Danio_rerio]
1	55479677	stop_gained	adgre9	ENSDART00000152441.2	c.102T>A	p.Cys34*	102/1974	1	XP_021333151.1_adhesion_G_protein-coupled_receptor_E1-like_[Danio_rerio]
2	24676960	stop_gained	mast3a	ENSDART00000088346.6	c.2464G>T	p.Glu822*	2464/3948	1	XP_021324195.1_microtubule-associated_serine/threonine-protein_kinase_3_isoform_X1_[Danio_rerio]
2	36312637	stop_gained	tradv25.0.4	ENSDART00000172182.2	c.388C>T	p.Gln130*	388/413	1	AAL29403.1_T-cell_receptor_alpha_variable_region_TCRa-V14,_partial_[Danio_rerio]
3	1858799	start_lost	micall1b.2	ENSDART00000121870.3	c.1A>G	p.Met1?	1/2061	1	XP_002664919.3_MICAL-like_protein_1_isoform_X1_[Danio_rerio]
3	34027150	start_lost	ighv14-1	ENSDART00000151408.2	c.2T>G	p.Met1?	2/347	1	AAU06731.1_immunoglobulin_zeta_heavy_chain,_partial_[Danio_rerio]
3	34039912	stop_gained	ighv8-4	ENSDART00000151503.2	c.67C>T	p.Gln23*	67/349	1	AAU06721.1_immunoglobulin_mu_heavy_chain,_partial_[Danio_rerio]
3	34040062	start_lost	ighv8-4	ENSDART00000151503.2	c.2T>A	p.Met1?	2/349	1	AAU06721.1_immunoglobulin_mu_heavy_chain,_partial_[Danio_rerio]
4	74397093	start_lost	zmp:0000001020	ENSDART00000127501.3	c.3G>A	p.Met1?	3/2130	2	XP_021330981.1_NLR_family_CARD_domain-containing_protein_3-like_isoform_X1_[Danio_rerio]
4	74397093	start_lost	zmp:0000001020	ENSDART00000174347.2	c.3G>A	p.Met1?	3/2010	2	XP_009297825.1_NLR_family_CARD_domain-containing_protein_3-like_isoform_X2_[Danio_rerio]
4	74418041	stop_lost&splice_region_variant	zmp:0000001020	ENSDART00000127501.3	c.2130A>C	p.Ter710Cysext*?	2130/2130	2	XP_021330981.1_NLR_family_CARD_domain-containing_protein_3-like_isoform_X1_[Danio_rerio]
4	74418041	stop_lost&splice_region_variant	zmp:0000001020	ENSDART00000174347.2	c.2010A>C	p.Ter670Cysext*?	2010/2010	2	XP_009297825.1_NLR_family_CARD_domain-containing_protein_3-like_isoform_X2_[Danio_rerio]
5	897148	splice_donor_variant&intron_variant	fubp3	ENSDART00000130042.3	c.753+2A>G			1	AAH85379.1_Zgc:101598_[Danio_rerio]
5	899663	splice_acceptor_variant&intron_variant	fubp3	ENSDART00000130042.3	c.771-2A>T			1	AAH85379.1_Zgc:101598_[Danio_rerio]
5	41638038	start_lost	epg5	ENSDART00000144525.3	c.2T>A	p.Met1?	2/7599	1	sp|A5WUT8.1|EPG5_DANRE_RecName:_Full=Ectopic_P_granules_protein_5_homolog
5	66180198	splice_donor_variant&intron_variant	gldc	ENSDART00000172117.2	c.1566+1G>T			1	AAH57478.1_Glycine_dehydrogenase_(decarboxylating)_[Danio_rerio]
5	71743776	splice_acceptor_variant&intron_variant	gpsm1b	ENSDART00000011955.9	c.940-1G>A			1	ABB60051.1_AGS3_[Danio_rerio]
5	71743960	splice_acceptor_variant&intron_variant	gpsm1b	ENSDART00000011955.9	c.882-2A>C			1	ABB60051.1_AGS3_[Danio_rerio]
6	181983	splice_acceptor_variant&intron_variant	tab1	ENSDART00000053183.6	c.200-1G>A			1	XP_002662286.4_TGF-beta-activated_kinase_1_and_MAP3K7-binding_protein_1_[Danio_rerio]
6	11287968	stop_gained	pcnt	ENSDART00000151125.2	c.10865T>A	p.Leu3622*	10865/12738	1	NP_001333219.1_pericentrin_[Danio_rerio]
6	30677646	stop_lost	ttc4	ENSDART00000065212.6	c.1207T>C	p.Ter403Argext*?	1207/1209	1	NP_001002122.2_tetratricopeptide_repeat_protein_4_[Danio_rerio]
6	30677654	stop_gained	ttc4	ENSDART00000065212.6	c.1199T>G	p.Leu400*	1199/1209	1	NP_001002122.2_tetratricopeptide_repeat_protein_4_[Danio_rerio]
6	32347843	stop_gained	angptl3	ENSDART00000140004.3	c.716C>G	p.Ser239*	716/1401	1	NP_571893.2_angiopoietin-related_protein_3_precursor_[Danio_rerio]
6	52312604	splice_acceptor_variant&intron_variant	esyt1b	ENSDART00000144174.3	c.2041-1G>A			1	XP_699731.6_extended_synaptotagmin-1_isoform_X1_[Danio_rerio]
6	52333774	splice_acceptor_variant&intron_variant	esyt1b	ENSDART00000144174.3	c.4322-2A>G			1	XP_699731.6_extended_synaptotagmin-1_isoform_X1_[Danio_rerio]
6	54698321	splice_donor_variant&intron_variant	smpd2b	ENSDART00000074602.4	c.624+2T>C			2	XP_001338369.2_sphingomyelin_phosphodiesterase_2_[Danio_rerio]
6	54698321	splice_donor_variant&intron_variant	smpd2b	ENSDART00000189514.1	c.624+2T>C			2	XP_001338369.2_sphingomyelin_phosphodiesterase_2_[Danio_rerio]
6	58974884	stop_gained	mars1	ENSDART00000144911.3	c.42T>A	p.Tyr14*	42/2856	2	AAQ98000.1_methionine-tRNA_synthetase_[Danio_rerio]
6	58974884	stop_gained	mars1	ENSDART00000144514.2	c.42T>A	p.Tyr14*	42/2829	2	AAH57463.1_Mars_protein_[Danio_rerio]
6	58974925	start_lost	mars1	ENSDART00000144911.3	c.1A>T	p.Met1?	1/2856	2	AAQ98000.1_methionine-tRNA_synthetase_[Danio_rerio]
6	58974925	start_lost	mars1	ENSDART00000144514.2	c.1A>T	p.Met1?	1/2829	2	AAH57463.1_Mars_protein_[Danio_rerio]
7	6662497	splice_donor_variant&intron_variant	pnp5a	ENSDART00000102681.6	c.473+2T>C			1	AAH66610.1_Nucleoside_phosphorylase_[Danio_rerio]
7	17257745	stop_gained	nitr12	ENSDART00000161797.3	c.564C>A	p.Cys188*	564/990	3	CAI21231.1_novel_immune-type_receptor_12.1_[Danio_rerio]
7	17257745	stop_gained	nitr12	ENSDART00000173934.2	c.489C>A	p.Cys163*	489/1005	3	CAI21231.1_novel_immune-type_receptor_12.1_[Danio_rerio]
7	17257745	stop_gained	nitr12	ENSDART00000173668.2	c.534C>A	p.Cys178*	534/888	3	CAI21231.1_novel_immune-type_receptor_12.1_[Danio_rerio]
7	30117423	stop_gained	alpk3b	ENSDART00000173749.2	c.3375T>A	p.Tyr1125*	3375/5610	1	XP_021333527.1_titin_homolog_isoform_X2_[Danio_rerio]
7	30122078	stop_gained	alpk3b	ENSDART00000173749.2	c.928G>T	p.Gly310*	928/5610	1	XP_021333527.1_titin_homolog_isoform_X2_[Danio_rerio]
7	47243627	start_lost	znf507	ENSDART00000098942.5	c.2T>C	p.Met1?	2/3093	2	XP_005166517.1_zinc_finger_protein_507_[Danio_rerio]
7	47243627	start_lost	znf507	ENSDART00000162237.3	c.2T>C	p.Met1?	2/3027	2	XP_005166517.1_zinc_finger_protein_507_[Danio_rerio]
8	4386322	splice_donor_variant&intron_variant	pptc7a	ENSDART00000015214.9	c.581+2T>C			1	sp|Q5U3N5.1|PPTC7_DANRE_RecName:_Full=Protein_phosphatase_PTC7_homolog;_Flags:_Precursor
8	21169578	splice_donor_variant&intron_variant	gls2a	ENSDART00000139257.2	c.1511+2T>C			1	XP_001345099.5_glutaminase_liver_isoform,_mitochondrial_isoform_X2_[Danio_rerio]
10	21653281	splice_donor_variant&intron_variant	pcdh1g1	ENSDART00000160754.2	c.2391+1T>G			1	NP_001018640.2_protocadherin_1_gamma_1_precursor_[Danio_rerio]
10	24724387	start_lost	smpd1	ENSDART00000148582.2	c.2T>A	p.Met1?	2/2028	1	NP_001313465.1_sphingomyelin_phosphodiesterase_precursor_[Danio_rerio]
10	25986164	stop_gained	frem2a	ENSDART00000128292.3	c.3664A>T	p.Lys1222*	3664/9333	2	DAA06344.1_TPA_exp:_Frem2a_[Danio_rerio]
10	25986164	stop_gained	frem2a	ENSDART00000108808.5	c.3664A>T	p.Lys1222*	3664/9360	2	ADI46638.1_Fras1-like_extracellular_matrix_protein_2a_[Danio_rerio]
10	36259113	stop_lost	or110-1	ENSDART00000129603.3	c.895T>G	p.Ter299Gluext*?	895/897	1	XP_017213418.1_odorant_receptor,_family_D,_subfamily_110,_member_1_isoform_X1_[Danio_rerio]
11	39076198	stop_gained	p3h1	ENSDART00000102827.5	c.2124C>A	p.Tyr708*	2124/2490	1	XP_002663865.1_prolyl_3-hydroxylase_1_[Danio_rerio]
13	14765	stop_gained	ppp4r3b	ENSDART00000165772.2	c.1136C>A	p.Ser379*	1136/1722	1	AAH65348.1_SMEK_homolog_2,_suppressor_of_mek1_(Dictyostelium)_[Danio_rerio]
13	22822001	start_lost	dna2	ENSDART00000144094.4	c.2T>C	p.Met1?	2/4125	2	XP_021336509.1_DNA_replication_ATP-dependent_helicase/nuclease_DNA2_isoform_X1_[Danio_rerio]
13	22822001	start_lost	dna2	ENSDART00000109798.5	c.2T>C	p.Met1?	2/4137	2	XP_021336509.1_DNA_replication_ATP-dependent_helicase/nuclease_DNA2_isoform_X1_[Danio_rerio]
14	34508697	splice_acceptor_variant&intron_variant	lcp2b	ENSDART00000131424.3	c.850-1G>C			1	XP_009289478.1_lymphocyte_cytosolic_protein_2_isoform_X1_[Danio_rerio]
15	5251163	stop_gained	or126-1	ENSDART00000132963.3	c.920T>A	p.Leu307*	920/930	1	ABC43302.1_odorant_receptor_[Danio_rerio]
15	17177809	stop_lost	itgae.2	ENSDART00000154801.2	c.2815T>A	p.Ter939Lysext*?	2815/2817	1	XP_003200076.2_integrin_alpha-E_isoform_X1_[Danio_rerio]
16	7656832	stop_lost	popdc3	ENSDART00000081431.5	c.883T>G	p.Ter295Gluext*?	883/885	1	AAQ57585.1_popeye_3_[Danio_rerio]
16	25314354	stop_gained	tbc1d31	ENSDART00000114528.5	c.2871G>A	p.Trp957*	2871/3213	1	XP_695006.1_TBC1_domain_family_member_31_[Danio_rerio]
16	26848226	stop_gained	trim35-29	ENSDART00000078124.6	c.834G>A	p.Trp278*	834/1146	1	AAH85530.1_Zgc:103481_[Danio_rerio]
16	27354985	stop_gained	nr4a3	ENSDART00000142573.2	c.92C>A	p.Ser31*	92/559	3	XP_009290607.1_nuclear_receptor_subfamily_4_group_A_member_3_isoform_X1_[Danio_rerio]
16	27354985	stop_gained	nr4a3	ENSDART00000078250.5	c.1049C>A	p.Ser350*	1049/1785	3	NP_001166100.1_nuclear_receptor_subfamily_4_group_A_member_3_[Danio_rerio]
16	27354985	stop_gained	nr4a3	ENSDART00000162857.2	c.1049C>A	p.Ser350*	1049/1782	3	XP_009290607.1_nuclear_receptor_subfamily_4_group_A_member_3_isoform_X1_[Danio_rerio]
16	45287668	start_lost	hpn	ENSDART00000044097.6	c.3G>A	p.Met1?	3/1278	1	CAP09626.2_novel_protein_similar_to_H.sapiens_HPN,_hepsin_(transmembrane_protease,_serine_1)_(HPN)_[Danio_rerio]
16	53710742	stop_gained	nod1	ENSDART00000155929.2	c.8T>G	p.Leu3*	8/2709	1	AGO14286.1_nucleotide-binding_oligomerization_domain-containing_protein_1_[Danio_rerio]
17	6469426	start_lost	coq8ab	ENSDART00000149527.3	c.2T>A	p.Met1?	2/1704	2	XP_002665174.2_atypical_kinase_COQ8A,_mitochondrial-like_[Danio_rerio]
17	6469426	start_lost	coq8ab	ENSDART00000191729.1	c.2T>A	p.Met1?	2/1704	2	XP_002665174.2_atypical_kinase_COQ8A,_mitochondrial-like_[Danio_rerio]
17	28772332	splice_donor_variant&intron_variant	scfd1	ENSDART00000134735.4	c.1740+2C>T			1	AAI63870.1_Suppressor_of_ypt1_[Danio_rerio]
17	31579657	start_lost	rpap1	ENSDART00000191092.1	c.3G>T	p.Met1?	3/4320	2	XP_003200406.2_RNA_polymerase_II-associated_protein_1_[Danio_rerio]
17	31579657	start_lost	rpap1	ENSDART00000110167.4	c.3G>T	p.Met1?	3/4221	2	XP_003200406.2_RNA_polymerase_II-associated_protein_1_[Danio_rerio]
17	50259241	stop_gained	zc2hc1c	ENSDART00000153998.2	c.1246C>T	p.Gln416*	1246/1395	1	XP_001339930.3_zinc_finger_C2HC_domain-containing_protein_1C_[Danio_rerio]
18	3059635	stop_gained	kctd14	ENSDART00000181563.1	c.264T>A	p.Cys88*	264/726	1	XP_693041.2_BTB/POZ_domain-containing_protein_KCTD14_[Danio_rerio]
19	31047556	stop_gained	ankmy2b	ENSDART00000171591.2	c.397C>T	p.Gln133*	397/975	2	AAH44410.1_Zgc:55491_[Danio_rerio]
19	31047556	stop_gained	ankmy2b	ENSDART00000143494.2	c.319C>T	p.Gln107*	319/906	2	AAH44410.1_Zgc:55491_[Danio_rerio]
19	33849962	splice_donor_variant&intron_variant	otud6b	ENSDART00000168583.2	c.70+2C>T			2	sp|Q7ZV00.1|OTU6B_DANRE_RecName:_Full=Deubiquitinase_OTUD6B
19	33849962	splice_donor_variant&intron_variant	otud6b	ENSDART00000160719.2	n.256+2C>T			2	sp|Q7ZV00.1|OTU6B_DANRE_RecName:_Full=Deubiquitinase_OTUD6B
19	45967596	stop_gained	utp23	ENSDART00000169710.2	c.749T>A	p.Leu250*	749/774	1	XP_009292730.1_rRNA-processing_protein_UTP23_homolog_isoform_X1_[Danio_rerio]
19	47298469	stop_lost	tpmt.1	ENSDART00000078382.7	c.694T>C	p.Ter232Glnext*?	694/696	1	NP_001002569.2_probable_thiopurine_S-methyltransferase_[Danio_rerio]
20	6009457	stop_lost	cep128	ENSDART00000165489.2	c.1600T>C	p.Ter534Glnext*?	1600/1602	1	AAI39545.1_Zgc:162199_protein_[Danio_rerio]
20	26690275	stop_gained	foxf2b	ENSDART00000103232.5	c.15T>A	p.Cys5*	15/1290	1	XP_003200754.1_forkhead_box_protein_F2_[Danio_rerio]
21	2508816	start_lost	hmgcrb	ENSDART00000162351.2	c.2T>C	p.Met1?	2/2535	1	AAH91792.1_3-hydroxy-3-methylglutaryl-Coenzyme_A_reductase_b_[Danio_rerio]
21	8365253	splice_donor_variant&intron_variant	nek6	ENSDART00000132599.2	c.162+2C>T			2	XP_005161552.1_serine/threonine-protein_kinase_Nek6_isoform_X3_[Danio_rerio]
21	8365253	splice_donor_variant&intron_variant	nek6	ENSDART00000055328.6	c.228+2C>T			2	XP_005161552.1_serine/threonine-protein_kinase_Nek6_isoform_X3_[Danio_rerio]
21	21563207	stop_gained	or133-10	ENSDART00000144311.3	c.805G>T	p.Glu269*	805/813	1	ABC43372.1_odorant_receptor,_partial_[Danio_rerio]
21	40619300	stop_gained	pcyt1bb	ENSDART00000172706.2	c.898C>T	p.Arg300*	898/1080	1	XP_005157538.1_phosphate_cytidylyltransferase_1,_choline,_beta_b_isoform_X1_[Danio_rerio]
22	1353818	start_lost	znf45l	ENSDART00000169629.2	c.1A>G	p.Met1?	1/1224	1	XP_017208611.1_zinc_finger_protein_45-like_isoform_X1_[Danio_rerio]
22	7472432	start_lost	cela1.2	ENSDART00000132049.2	c.2T>C	p.Met1?	2/831	1	NP_001307331.1_chymotrypsin-like_elastase_family_member_1.2_precursor_[Danio_rerio]
22	28859683	stop_gained	gtpbp2b	ENSDART00000104828.5	c.1353C>A	p.Cys451*	1353/1817	1	NP_001338603.1_GTP-binding_protein_2b_[Danio_rerio]
22	28862387	stop_gained&splice_region_variant	gtpbp2b	ENSDART00000104828.5	c.1235G>A	p.Trp412*	1235/1817	1	NP_001338603.1_GTP-binding_protein_2b_[Danio_rerio]
23	43875665	splice_acceptor_variant&intron_variant	nfxl1	ENSDART00000149088.3	c.-9-2A>G			2	XP_002666590.3_NF-X1-type_zinc_finger_protein_NFXL1_[Danio_rerio]
23	43875665	splice_acceptor_variant&intron_variant	nfxl1	ENSDART00000102658.5	c.-10-1A>G			2	XP_002666590.3_NF-X1-type_zinc_finger_protein_NFXL1_[Danio_rerio]
24	9298311	splice_acceptor_variant&intron_variant	otud1	ENSDART00000165780.2	c.85-1G>A			1	XP_005162641.1_OTU_domain-containing_protein_1_[Danio_rerio]
25	769426	splice_donor_variant&intron_variant	irak4	ENSDART00000166321.2	c.995+2A>T			2	AAT37635.1_interleukin-1_receptor-associated_kinase_4_[Danio_rerio]
25	769426	splice_donor_variant&intron_variant	irak4	ENSDART00000160386.2	c.995+2A>T			2	AAH45381.1_Interleukin-1_receptor-associated_kinase_4_[Danio_rerio]

## Sheet: Table S7 GWAS index sequence
Table S7. Index sequences used in genome sequence.
Strains	i5 index	i7 index
*AB_1	AACTTTCC	GTACGGAC
*AB_2	GTATCCTA	GTACGGAC
*AB_3	CTACAACC	TTCGTAGC
India_1	ATATAAGG	ACCAGGGT
India_2	TAAACTGA	ACCAGGGT
India_3	CTGTGTTC	TGTGGCGT
M-AB_1	TAGATTTA	AACATTGC
M-AB_2	AATGCGTA	AACATTGC
M-AB_3	CGTGTTGT	GGGCTACC
IM_1	GTCCGTAC	GCGATGCA
IM_2	GCTACGAA	GCGATGCA
IM_3	ACGCCACA	GCGATCGA
